# Supplementary material for: The causal effect of obesity on prediabetes and insulin resistance reveals the important role of adipose tissue in insulin resistance
Source: PLoS Genet. 2020 Sep 14;16(9):e1009018. doi: 10.1371/journal.pgen.1009018 (PMC7515203; doi:10.1371/journal.pgen.1009018)
Supplement: S1 Table — (XLSX) [file pgen.1009018.s008.xlsx]

## Sheet: S1 table
S1 table: Characteristics of SN-RNA-seq samples.
Sample ID	Cell number	Number of genes/cell
1	2202	550
2	2809	641
3	1794	419
4	3405	430
5	3385	501
6	2028	527
	Gender (female/male)	Age	BMI
Mean(SD)	3(50%)/3(50%)	64.67(4.63)	26.16(3.41)
