# Supplementary material for: The causal effect of obesity on prediabetes and insulin resistance reveals the important role of adipose tissue in insulin resistance
Source: PLoS Genet. 2020 Sep 14;16(9):e1009018. doi: 10.1371/journal.pgen.1009018 (PMC7515203; doi:10.1371/journal.pgen.1009018)
Supplement: S2 Table — (XLSX) [file pgen.1009018.s009.xlsx]

## Sheet: S2 table
S2 table: The proportions of 8 cell types identified from 6 sn-RNA-seq adipose samples
ID	Adipocytes	Dendritic Cells	Endothelial	Fibroblast	Macrophages	Mast Cells	Perivascular	T Cells
1	0.319613	0.0637611	0.137207	0.273608	0.11138	0.00564972	0.0403551	0.0484262
2	0.495652	0.0304348	0.170186	0.160248	0.0608696	0.00496894	0.0478261	0.0298137
3	0.336105	0.0748219	0.171021	0.250594	0.115202	0.00475059	0.0213777	0.0261283
4	0.592732	0.0288221	0.0689223	0.184211	0.0614035	0.0112782	0.0162907	0.0363409
5	0.387631	0.0292656	0.225842	0.234677	0.0784097	0.00220872	0.0209829	0.0209829
6	0.506627	0.00294551	0.119293	0.253314	0.0353461	0.00147275	0.0559647	0.0250368
