# Supplementary material for: The causal effect of obesity on prediabetes and insulin resistance reveals the important role of adipose tissue in insulin resistance
Source: PLoS Genet. 2020 Sep 14;16(9):e1009018. doi: 10.1371/journal.pgen.1009018 (PMC7515203; doi:10.1371/journal.pgen.1009018)
Supplement: S3 Table — (XLSX) [file pgen.1009018.s010.xlsx]

## Sheet: S3 table
S3 table: The MuSiC estimated cell-type proportions in the METSIM cohort
IDs	Adipocyte	Dendritic_Cells	Endothelial	Fibroblast	Macrophage	Mast_Cells	Perivascular	T_Cells
M1	0.0893098	0.0825712	0.165303	0.390837	0.0414876	0.00496354	0.0802432	0.145285
M2	0.282412	0.0235208	0.174644	0.186927	0.142677	0	0.0302089	0.15961
M3	0.0897103	0.104596	0.219495	0.424084	0.0244563	0.0093132	0.0906374	0.0377082
M4	0.320081	0.0651115	0.199829	0.184102	0.12353	0.000269254	0.0535278	0.0535484
M5	0.264622	0.0535389	0.158135	0.290958	0.112958	0.00259758	0.070384	0.0468058
M6	0.2847	0.0767477	0.162857	0.345693	0.0419214	0.00437591	0.0764232	0.00728159
M7	0.18021	0.0824144	0.205437	0.291843	0.0997285	0.00490736	0.115579	0.0198795
M8	0.143795	0.058529	0.242679	0.249051	0.0777521	0.0076828	0.0786259	0.141885
M9	0.428615	0.0324472	0.134527	0.228407	0.110202	0	0.0567237	0.00907771
M10	0.164026	0.0456364	0.181027	0.423795	0	0.0078973	0.155362	0.0222561
M11	0.370822	0.00914372	0.222687	0.140691	0.00633836	0.0201192	0.145126	0.0850725
M12	0.105013	0.0894912	0.172483	0.349212	0.098571	0.00428657	0.0906146	0.0903274
M13	0.134551	0.0747486	0.208604	0.293691	0.0172763	0.00634128	0.105366	0.159422
M14	0.155472	0.0582336	0.147555	0.427975	0.00384292	0.0151466	0.14093	0.0508454
M15	0.10861	0.0490051	0.244931	0.354698	0	0.00947077	0.104726	0.128558
M16	0.167009	0.0687732	0.224823	0.271683	0.0556984	0.00507664	0.143981	0.0629554
M17	0.159318	0.0843909	0.154012	0.366096	0.0085112	0.0127834	0.137989	0.0768997
M18	0.428983	0.0494162	0.180572	0.146677	0.0896024	0	0.0425314	0.0622181
M19	0.319685	0.0515562	0.141424	0.31274	0.0680462	0.00222717	0.0617034	0.0426175
M20	0.000774397	0.117207	0.29344	0.352974	0.068894	0.00772084	0.110285	0.0487048
M21	0.209955	0.0381956	0.202694	0.227888	0.00488897	0.028263	0.134869	0.153246
M22	0.123086	0.0765177	0.184111	0.439071	0	0.0155788	0.106776	0.05486
M23	0.359409	0.0726048	0.174217	0.199218	0.072857	0.00207276	0.073227	0.046394
M24	0.393552	0.0416608	0.154102	0.217019	0.106708	0	0.0511505	0.0358088
M25	0.263313	0.0388935	0.21643	0.19042	0.152087	0.00302471	0.018182	0.11765
M26	0.104576	0.0802187	0.258782	0.397984	0.00277419	0.0136611	0.0730087	0.0689953
M27	0.508952	0.0140009	0.114786	0.20382	0.0319488	0.00960473	0.0921547	0.024733
M28	0.143975	0.0514745	0.221183	0.333708	0	0.0209457	0.110556	0.118158
M29	0.0369131	0.117042	0.183938	0.470759	0.028863	0.012555	0.0928459	0.057083
M30	0.152459	0.0883986	0.19118	0.338283	0.0883856	0.00396471	0.111492	0.0258366
M31	0.193315	0.0267572	0.27991	0.282943	0	0.0131175	0.105496	0.0984607
M32	0.300295	0.0513504	0.15139	0.28385	0.106298	0.00183962	0.0681097	0.0368674
M33	0.50823	0.00225998	0.183925	0.104938	0.0738627	0	0.0356826	0.0911009
M34	0.347374	0.0533383	0.153306	0.244878	0.0552798	0.000260297	0.0668468	0.0787157
M35	0.297217	0.0443864	0.158055	0.301381	0.0928512	0.00126171	0.076472	0.0283756
M36	0.230004	0.0850329	0.190849	0.206536	0.153294	0.00321882	0.0459836	0.0850804
M37	0.389625	0.0375607	0.166453	0.239537	0.0870801	0	0.0492236	0.0305201
M38	0.477292	0.0283804	0.162918	0.166313	0.0390898	0.00423076	0.0712343	0.0505413
M39	0.157777	0.0823312	0.191409	0.338634	0.0853208	0.0038077	0.101403	0.0393168
M40	0.404143	0.0168973	0.193119	0.15898	0.101227	0	0.036717	0.0889169
M41	0.245546	0.063324	0.160797	0.326103	0.0965391	0.00108129	0.0401528	0.0664561
M42	0.182614	0.0969253	0.257276	0.122319	0.0724166	0.00485971	0.0541497	0.209441
M43	0.169012	0.0398286	0.241969	0.213149	0.097315	0.0073083	0.060477	0.170941
M44	0.304311	0.0303846	0.188759	0.239899	0.131186	0.00200765	0.0554787	0.0479739
M45	0.234659	0.0228142	0.284198	0.292684	0	0.0147843	0.101243	0.0496176
M46	0.291148	0.0531851	0.173224	0.210875	0.150205	9.37896e-05	0.0530451	0.0682232
M47	0.101244	0.0295393	0.243173	0.323633	0.0653257	0.004626	0.0651725	0.167286
M48	0.146404	0.0524722	0.215166	0.276022	0.0402896	0.0184361	0.12972	0.121489
M49	0.359234	0.051297	0.16249	0.209271	0.125796	0.000963098	0.0889938	0.00195418
M50	0.149572	0.0541469	0.260819	0.350885	0	0.0150988	0.144629	0.0248496
M51	0.174478	0.071608	0.221947	0.311938	0.0365177	0.00925906	0.0787834	0.0954681
M52	0.243301	0.0415302	0.184845	0.33537	0.0809399	0.00492172	0.076484	0.0326086
M53	0.285254	0.0255003	0.183697	0.216336	0.00128698	0.025138	0.172474	0.0903133
M54	0.112749	0.0576124	0.28862	0.266241	0.0292452	0.0177343	0.085485	0.142313
M55	0.275631	0.0117289	0.276557	0.213062	0	0.0119257	0.146023	0.0650728
M56	0.180161	0.0710448	0.187787	0.315706	0.0823616	0.00253615	0.124928	0.0354758
M57	0.357279	0.03757	0.159929	0.266828	0.0663464	5.94371e-05	0.0586854	0.0533031
M58	0.389356	0.0242261	0.164096	0.255091	0.024532	0.00854668	0.112501	0.021651
M59	0.191579	0.0521692	0.199934	0.291063	0.0839321	0.00760142	0.0949973	0.0787238
M60	0.16196	0.0899785	0.157846	0.302322	0.14286	0.00580373	0.067139	0.07209
M61	0.00109746	0.0730472	0.246456	0.410221	0.00327147	0	0.0802558	0.185651
M62	0.142988	0.0329839	0.187176	0.435285	0.00974001	0.0223028	0.1068	0.0627238
M63	0.107644	0.072715	0.222763	0.393958	0.0198153	0.0173842	0.100701	0.0650201
M64	0.241205	0.0555774	0.193163	0.274196	0.159416	0.00300076	0.0446484	0.0287925
M65	0.218459	0.0658847	0.174459	0.33984	0.00775994	0.0045085	0.135714	0.0533747
M66	0.322613	0.0225782	0.136937	0.297189	0	0.0167143	0.184814	0.0191548
M67	0.158765	0.0498692	0.198871	0.327439	0.0881642	0.00538684	0.11568	0.0558256
M68	0.267159	0.0330074	0.227289	0.250377	0.00773024	0.0130974	0.0894716	0.111868
M69	0.248071	0.0762876	0.148613	0.351823	0.10854	0.00109082	0.0550312	0.0105434
M70	0.0397647	0.0935831	0.258858	0.195387	0.128007	0.00750777	0.0319657	0.244926
M71	0.156939	0.038215	0.192917	0.278691	0.0127374	0.0157088	0.0571216	0.24767
M72	0.244067	0.0308631	0.223949	0.182984	0.0437971	0.0050833	0.0403799	0.228877
M73	0.10513	0.136419	0.167746	0.254106	0.0578365	0.0172866	0.155552	0.105924
M74	0.000368781	0.0974879	0.219249	0.273667	0.0878535	0.00712829	0.00486412	0.309381
M75	0.194731	0.0857566	0.177872	0.267581	0.14137	0.00526001	0.0980728	0.0293564
M76	0.171423	0.00844373	0.275925	0.248331	0	0.0141879	0.108916	0.172773
M77	0.252151	0.0050038	0.215553	0.30296	0.0275031	0.00214463	0.0999967	0.0946881
M78	0.130686	0.131714	0.151693	0.219553	0.20829	0.00468597	0.0340243	0.119354
M79	0.403564	0.0429151	0.158677	0.209932	0.11939	0.00211476	0.0428737	0.0205323
M80	0.597149	0.000438471	0.136244	0.0572998	0.0344293	0.00535896	0.0990515	0.0700299
M81	0.534258	0.00440721	0.16348	0.181037	0.000473148	0.00547849	0.0998665	0.0109998
M82	0.244705	0.0121482	0.240673	0.242181	0.00408351	0.0222062	0.144572	0.089432
M83	0.339155	0.0216498	0.217756	0.13113	0	0.0170661	0.211626	0.0616172
M84	0.215034	0.0605811	0.193019	0.358201	0.0864388	0.00661052	0.0682238	0.0118912
M85	0.180891	0.0881892	0.221299	0.233742	0.0882596	0.00747642	0.117858	0.0622845
M86	0.0487087	0.158395	0.181456	0.371144	0.0720582	0.0114274	0.115001	0.0418088
M87	0.194612	0.0401631	0.251837	0.253015	0.00715108	0.0118945	0.172902	0.068425
M88	0.132273	0.0800291	0.219959	0.355004	0.0211107	0.00898719	0.134594	0.0480422
M89	0.158782	0.0916339	0.191158	0.295697	0.0569689	0.0143681	0.133725	0.0576677
M90	0.229335	0.0555088	0.167399	0.364001	0.0386954	0	0.135742	0.00931808
M91	0.139415	0.106797	0.271248	0.279217	0.0313501	0.00497889	0.122189	0.044805
M92	0.20121	0.0456076	0.13167	0.0270257	0.254307	0.00420763	0.0104384	0.325534
M93	0.113294	0.127954	0.194232	0.223431	0.143642	0.0100227	0.106276	0.081148
M94	0.200373	0.0141842	0.241797	0.269131	0.0123155	0.0140377	0.0701997	0.177962
M95	0.174004	0.0342193	0.206848	0.312673	0	0.0102229	0.0988624	0.16317
M96	0.199634	0.0676822	0.285193	0.183214	0.142141	0.00198719	0.0409908	0.079157
M97	0.182434	0.0770871	0.15087	0.372032	0.0671493	0.0051724	0.127476	0.0177792
M98	0	0.118575	0.0182418	0	0.302304	0.000238885	0	0.56064
M99	0.00171057	0.123907	0.189686	0.342427	0.0426046	0.00937787	0.0800126	0.210274
M100	0.399181	0.025725	0.0746087	0.308549	0.127243	0.000112779	0.0352173	0.0293629
M101	0.204304	0.0549303	0.176973	0.25195	0.159754	0.00742118	0.0516439	0.093024
M102	0.350803	0.0212506	0.176452	0.234174	0.127302	0.00178915	0.0325385	0.055691
M103	0.32253	0.0037769	0.175307	0.31865	0.0729033	0.00183378	0.0496677	0.0553312
M104	0.144268	0.063048	0.129708	0.415303	0.0275309	0.000363566	0.103865	0.115913
M105	0.116516	0.0431959	0.254247	0.302397	0.0681041	0.00928417	0.119201	0.0870545
M106	0.131702	0.0489439	0.239524	0.366316	0	0.0126344	0.130415	0.0704645
M107	0.469104	0.0269091	0.16256	0.11795	0.135293	0	0.0238374	0.064347
M108	0.0936624	0.0828838	0.221225	0.337259	0.0481972	0.0150755	0.0901499	0.111548
M109	0.267141	0.0820671	0.178931	0.118858	0.196192	0.00286693	0.0171963	0.136747
M110	0.139387	0.12562	0.216029	0.207828	0.139033	0.00587655	0.0852979	0.080928
M111	0.423617	0.0415992	0.13981	0.186116	0.0657115	0.000976407	0.0563955	0.085774
M112	0.127711	0.0820283	0.186127	0.427403	0.0290487	0.00578932	0.138319	0.00357394
M113	0.201507	0.022503	0.195299	0.381796	0	0.0124645	0.121443	0.0649872
M114	0.296	0.0250638	0.204413	0.268569	0.0267946	0.00758719	0.121519	0.0500534
M115	0.0886991	0.0736013	0.232864	0.438855	0.00574584	0.0131022	0.0743834	0.072749
M116	0.0614675	0.0746897	0.295766	0.236394	0.051105	0.0069882	0.0310647	0.242525
M117	0.33365	0.049032	0.1596	0.278656	0.00447726	0.0101739	0.108853	0.0555576
M118	0.556997	0.0123898	0.136102	0.147582	0.0524754	0	0.07909	0.0153636
M119	0.174974	0.0728786	0.174832	0.325148	0	0	0.157482	0.0946859
M120	0.117559	0.0924136	0.212837	0.240109	0.0964202	0.00811909	0.165994	0.0665479
M121	0.0334573	0.176021	0.223488	0.281482	0.0792121	0.00633434	0.0905206	0.109484
M122	0.165524	0.0958296	0.144953	0.337611	0.0333804	0.0119977	0.125647	0.0850566
M123	0.191433	0.0606361	0.228013	0.243046	0.0772912	0.00767409	0.0341078	0.157799
M124	0.391284	0.0533435	0.165733	0.17945	0.0659497	0.002699	0.0387053	0.102836
M125	0	0.201324	0.178354	0.249771	0.191841	0.00223422	0.078298	0.0981778
M126	0.360462	0.0179497	0.211511	0.189666	0.0975055	0.000993085	0.0286485	0.0932648
M127	0.182838	0.0397381	0.173936	0.380181	0.0551314	0.00695539	0.0989513	0.0622692
M128	0.1129	0.0786952	0.225383	0.368629	0.0139435	0.00858278	0.0605884	0.131278
M129	0.467144	0.00290928	0.129252	0.112652	0.125135	0	0.0327607	0.130147
M130	0.140395	0.0998282	0.150145	0.372536	0.0287425	0.0120028	0.100167	0.0961841
M131	0.106702	0.0582409	0.186854	0.18901	0.152889	0.00582809	0.0266578	0.273817
M132	0.24281	0.0604323	0.138251	0.328064	0.0500731	0.00363965	0.122329	0.0544016
M133	0.227737	0.0676139	0.163372	0.303331	0.134948	0.00405047	0.0422295	0.0567186
M134	0.522391	0	0.186623	0.145592	0.0118417	0.00443498	0.0372057	0.0919112
M135	0.266932	0.052169	0.178485	0.248858	0.157142	0.0024382	0.0576261	0.0363505
M136	0.163454	0.0855148	0.242006	0.260287	0.0357549	0.0075256	0.152066	0.0533911
M137	0.0460318	0.109263	0.214458	0.355867	0.0746722	0.00440865	0.125007	0.0702923
M138	0.00219853	0.115878	0.244423	0.241155	0.0957177	0.0107407	0.022594	0.267293
M139	0.522575	0	0.169222	0.150714	0.0601737	0	0.0489562	0.0483598
M140	0.126752	0.0411282	0.226049	0.41985	0.0197071	0.0137287	0.0792366	0.0735477
M141	0.225088	0.0552121	0.191845	0.316225	0.0689158	0	0.0660417	0.0766723
M142	0.360091	0.017509	0.215703	0.252807	0.0467909	0.00405679	0.0567229	0.046319
M143	0.139754	0.0530625	0.078054	0.0371545	0.311923	0.00137783	0.00110568	0.377569
M144	0.14764	0.0949766	0.286163	0.179874	0.0238401	0.00841987	0.103902	0.155184
M145	0.174328	0.072391	0.160733	0.363619	0.0488009	0.00229565	0.117526	0.0603069
M146	0.0313292	0.13769	0.152079	0.405099	0.0605159	0.0205339	0.137379	0.0553749
M147	0.166757	0.0642265	0.267946	0.245461	0.0788975	0.00884857	0.0584378	0.109425
M148	0.291787	0.0660641	0.185235	0.306327	0.0455619	0.00358576	0.0796	0.0218394
M149	0.0788084	0.185493	0.156088	0.301951	0.0257698	0.0091535	0.128599	0.114138
M150	0.202256	0.0730748	0.209021	0.318872	0.0779231	0.00281829	0.0839304	0.0321048
M151	0.499193	0.0126342	0.20484	0.107109	0.0659401	0.000153656	0.0732797	0.03685
M152	0.387341	0.0454469	0.150443	0.249841	0.112733	2.27072e-06	0.0306434	0.0235493
M153	0.142042	0.0796953	0.266915	0.240101	0.0749489	0.00804554	0.120912	0.0673395
M154	0.00244158	0.113091	0.239332	0.238613	0.0879889	0.0139305	0.0415554	0.263048
M155	0.408157	0.012003	0.186413	0.248039	0.0385604	0	0.0506245	0.0562035
M156	0.133455	0.118502	0.25799	0.345464	0.00028941	0.00640898	0.13789	0
M157	0.0696097	0.0837475	0.186395	0.353692	0.0825639	0.00453001	0.0947494	0.124713
M158	0.0795053	0.0712373	0.174927	0.0572317	0.208705	0.00929233	0.000202044	0.398899
M159	0.232857	0.0690361	0.170905	0.332431	0.0721602	0.00429657	0.0723592	0.045955
M160	0.386309	0.0434142	0.186179	0.202102	0.0908825	0.00226473	0.0339585	0.0548904
M161	0.0643851	0.123666	0.275596	0.173606	0.0688247	0.0104862	0.0802612	0.203176
M162	0.182362	0.0775639	0.125025	0.394419	0.0714371	0.00428808	0.111159	0.0337455
M163	0.154556	0.0388941	0.211569	0.21093	0.0803511	0.00655757	0.0176742	0.279469
M164	0.119363	0.102322	0.257851	0.335395	0.0255611	0.0111177	0.116011	0.032379
M165	0.164408	0.0750636	0.222981	0.297506	0.0982968	0.00538014	0.040699	0.0956654
M166	0.198217	0.0484009	0.168711	0.334988	0.00319874	0.0100242	0.14728	0.0891809
M167	0.182768	0.0626263	0.220843	0.335082	0	0.00996064	0.131768	0.0569521
M168	0.50264	0.00942471	0.135498	0.178472	0.0834477	0.00174489	0.0696589	0.0191138
M169	0.152434	0.078569	0.250274	0.231264	0.0263849	0.00339817	0.0829484	0.174728
M170	0.241987	0.0546599	0.18151	0.278565	0.0794662	0.00193419	0.115632	0.0462464
M171	0.154602	0.110565	0.155736	0.321215	0.0226602	0.00882438	0.113749	0.11265
M172	0.0926561	0.079613	0.204255	0.369236	0.0718524	0.0103387	0.129967	0.0420819
M173	0.524355	0.00156946	0.115264	0.195512	0.0749839	0	0.0615442	0.0267717
M174	0.33985	0.046995	0.172272	0.237476	0.130471	0.00077837	0.0459492	0.0262093
M175	0.226857	0.00878965	0.22047	0.207056	0.0134866	0.0104498	0.0580672	0.254824
M176	0.0143312	0.118217	0.276999	0.246885	0.0450361	0.00919127	0.109041	0.1803
M177	0.210415	0.0704613	0.173752	0.34633	0.0362045	0.00583012	0.157007	0
M178	0.235031	0.037223	0.237578	0.328401	0	0.0131015	0.0857554	0.0629104
M179	0.138279	0.0832941	0.205165	0.326371	0.0482152	0.0142434	0.101109	0.0833225
M180	0.345907	0.00670304	0.245231	0.129558	0	0.0164844	0.100552	0.155565
M181	0.445481	0.0218928	0.162595	0.196485	0.0755731	0	0.0390865	0.0588859
M182	0.0898141	0.114509	0.212121	0.374616	0.049696	0.00701366	0.0966351	0.0555945
M183	0.379504	0.0192986	0.141993	0.284685	0.063415	0.00152819	0.0200905	0.089486
M184	0.272134	0.0736615	0.184854	0.207036	0.149454	0.00123071	0.0722283	0.0394006
M185	0.334991	0.0272702	0.181172	0.234074	0.107936	0	0.0282915	0.0862661
M186	0.186088	0.0507081	0.241241	0.32187	0.00113215	0.017007	0.123197	0.0587567
M187	0.416895	0.00405391	0.22199	0.117298	0.106112	0	0.0235676	0.110084
M188	0.205668	0.053109	0.15898	0.303474	0.0634459	0.0102057	0.123686	0.0814318
M189	0.192435	0.0742509	0.187906	0.326173	0.0197841	0.0190657	0.112164	0.0682215
M190	0.675739	0	0.106558	0.083748	0.0199263	0.00323911	0.0819971	0.0287923
M191	0.0935309	0.0390932	0.275474	0.205958	0.0701695	0.00823634	0.0339564	0.273581
M192	0.593853	0	0.12271	0.12146	0.00429618	0.00595494	0.050336	0.10139
M193	0.0365416	0.181583	0.207633	0.313259	0.0568931	0.0115168	0.0948975	0.097676
M194	0.228517	0.0401142	0.273684	0.151858	3.0789e-05	0.0151477	0.123847	0.166801
M195	0.206524	0.0566066	0.176975	0.357093	0.000596839	0.0133525	0.104406	0.0844448
M196	0.585411	0	0.124419	0.145287	0.0569904	0.00148668	0.035521	0.0508852
M197	0.21199	0.028501	0.170792	0.396556	0.0110264	0.0188815	0.0798688	0.0823848
M198	0.126765	0.1123	0.187319	0.290894	0.0854098	0.0184477	0.0806395	0.0982251
M199	0.22365	0.0615747	0.242046	0.257371	0.062923	0.00937429	0.0800974	0.0629638
M200	0.173269	0.0552835	0.152301	0.369804	0.000352235	0.016002	0.152048	0.080941
M201	0.514712	0.0171051	0.134583	0.188314	0.089741	0	0.03456	0.020985
M202	0.261374	0.053902	0.132681	0.324881	0.0294523	0.00357803	0.131339	0.0627931
M203	0.100776	0.0760745	0.204383	0.388431	0.0589522	0.00536901	0.103928	0.0620866
M204	0.347364	0.0359556	0.176688	0.246852	0.0496901	0.00815704	0.0880384	0.0472552
M205	0.308605	0.0426562	0.194906	0.213413	0.122208	0	0.0358322	0.0823795
M206	0.40456	0.0268201	0.247125	0.138258	0.00291411	0.013085	0.144794	0.0224444
M207	0.135512	0.114773	0.184161	0.266066	0.112532	0.00920265	0.131444	0.04631
M208	0.186161	0.0443748	0.249361	0.335647	0.0615181	0.00357491	0.063863	0.0555004
M209	0.303874	0.0291354	0.159708	0.246604	0.11287	0.0067789	0.0435451	0.0974847
M210	0.156826	0.0866201	0.257243	0.239898	0.0211875	0.00596019	0.199149	0.0331166
M211	0.243433	0.0409106	0.281291	0.215551	0.12641	0.00796774	0.0500319	0.0344046
M212	0.300046	0.0642982	0.11929	0.225623	0.0125435	0.0172212	0.213893	0.0470853
M213	0.439315	0.00254773	0.187923	0.207507	0.032917	0.00148696	0.0768793	0.0514243
M214	0.461002	0.0068954	0.225482	0.121128	0.0248767	0.0065622	0.0865717	0.0674819
M215	0.144685	0.159716	0.209605	0.251188	4.33054e-05	0.00947151	0.0928133	0.132477
M216	0.210463	0.0507731	0.242753	0.309732	0.0454643	0.00836642	0.0807184	0.0517307
M217	0.323974	0.0435389	0.13493	0.283762	0.108229	0.00224371	0.0772889	0.0260321
M218	0.201568	0.0615103	0.166347	0.350208	0.0784932	0.00688075	0.106489	0.028503
M219	0.42758	0.0384977	0.153478	0.176904	0.12179	0	0.0295744	0.0521756
M220	0.229131	0.0774636	0.160376	0.318463	0.0185594	0.00962123	0.133522	0.0528642
M221	0.170278	0.0740005	0.185801	0.261359	0.105062	0.00826259	0.0922031	0.103034
M222	0.281728	0.0114477	0.25183	0.251125	0.0744102	0.00570552	0.0309283	0.0928257
M223	0.264394	0.0711686	0.284541	0.185131	0.0184779	0.00975033	0.114674	0.0518625
M224	0.284836	0.0568562	0.183401	0.157621	0.0208412	0.00661698	0.0773051	0.212522
M225	0.241482	0.0506449	0.163919	0.301012	0.0951625	0.00470625	0.114531	0.0285421
M226	0.158034	0.065575	0.168564	0.317917	0.020901	0.00450647	0.169492	0.0950115
M227	0.265577	0.00298295	0.184565	0.363493	0	0.0193118	0.16407	0
M228	0.530555	0.0202796	0.130337	0.178467	0.0766633	0	0.0496154	0.0140835
M229	0.235171	0.0359	0.227918	0.271339	0.0207615	0.00826745	0.130578	0.070065
M230	0.164445	0.0809992	0.222215	0.355859	0	0.0101745	0.112169	0.0541373
M231	0.0548241	0.118954	0.228054	0.333539	0.0962944	0.0141952	0.10698	0.0471595
M232	0.183593	0.052251	0.222314	0.111241	0.124943	0.00617938	0.0120685	0.28741
M233	0.319936	0.0595009	0.193703	0.242008	0.0630848	0.00521097	0.103048	0.0135081
M234	0.167061	0.0165167	0.273691	0.297407	0.0194143	0.00611733	0.0557003	0.164093
M235	0.306087	0.0202097	0.202934	0.225662	0.0477075	0.00711446	0.135532	0.0547545
M236	0.203922	0.0870899	0.16568	0.34833	0.00472718	0.0110466	0.120387	0.0588169
M237	0.240011	0.0793279	0.200855	0.227683	0.0427994	0.00635222	0.129787	0.0731841
M238	0.221565	0.0540396	0.2903	0.163023	0.168798	0.00445893	0.0435532	0.0542623
M239	0.392912	0.020483	0.184044	0.245603	0.0554724	0.0049035	0.0755719	0.0210092
M240	0.0531653	0.0428858	0.31096	0.255714	0.0655741	0.00865242	0.0104397	0.252609
M241	0.385892	0.00787426	0.185934	0.223504	0.107577	0.00100322	0.0309638	0.0572519
M242	0.104336	0.184625	0.17715	0.276196	0.0326455	0.0163863	0.124793	0.0838676
M243	0.143453	0.0912753	0.165446	0.374124	0.0329295	0.0094155	0.123056	0.0603008
M244	0.112389	0.126221	0.179708	0.258643	0.0322405	0.00663934	0.0923135	0.191845
M245	0.283453	0.0402188	0.28497	0.172809	0.0356923	0.00905978	0.0921764	0.08162
M246	0.174461	0.0387548	0.240934	0.226859	0.00682171	0.00296649	0.0730333	0.23617
M247	0.0759807	0.158037	0.233149	0.306903	0.0484464	0.00528409	0.0826011	0.0895985
M248	0.118937	0.128256	0.133288	0.373251	0.01376	0.0102104	0.159676	0.0626221
M249	0.239616	0.0749567	0.22625	0.20455	0.0772183	0.0122535	0.126225	0.0389302
M250	0.348676	0.0548663	0.161758	0.246207	0.0938557	0.00387358	0.0745713	0.0161932
M251	0.312798	0.0745428	0.134411	0.151049	0.202853	0	0.0306302	0.0937161
M252	0.305138	0.0567195	0.168569	0.23929	0.0940236	0.00854398	0.0812336	0.0464825
M253	0.674063	0	0.104092	0.12957	0.034216	0	0.0559927	0.00206667
M254	0.0530863	0.161284	0.157203	0.279521	0.157874	0.00919458	0.0805031	0.101334
M255	0.212597	0.0496016	0.180645	0.301794	0	0.01472	0.166673	0.073969
M256	0.395063	0.0162832	0.168602	0.246934	0.0993036	0	0.032991	0.0408226
M257	0.147	0.0935041	0.199151	0.246298	0.13348	0.00213443	0.0708804	0.107552
M258	0.42337	0.00853847	0.168168	0.223781	0	0.0073439	0.132709	0.0360899
M259	0.215157	0.0591799	0.187597	0.175385	0.183805	5.136e-05	0.0427153	0.136109
M260	0.128302	0.091559	0.226887	0.340927	0.0637316	0.00842185	0.091037	0.0491344
M261	0.421226	0.0262698	0.156235	0.16621	0.0704987	0.00594854	0.0613125	0.0922999
M262	0.616662	0	0.16148	0.120496	0.0348569	0	0.0665054	0
M263	0.405251	0.0044922	0.207917	0.200416	0.0315528	0.00270269	0.0527876	0.0948804
M264	0.207662	0.0661504	0.202924	0.344935	0.0619384	0.00441317	0.108148	0.00382915
M265	0.151026	0.0955112	0.230581	0.321231	0.00521198	0.0166201	0.117421	0.0623974
M266	0.127098	0.000293031	0.341686	0.227528	0.0459792	0.00908064	0.000300159	0.248035
M267	0.434282	0.0120634	0.143679	0.242863	0.0869363	0	0.0278648	0.0523116
M268	0.340893	0.0178552	0.160954	0.273972	0.0269027	0.0146006	0.0934766	0.0713449
M269	0.228347	0.07348	0.13554	0.360613	0.0027151	0.00975738	0.155476	0.0340728
M270	0.455405	0.0180532	0.204014	0.147553	0.022413	0.00132081	0.0533117	0.0979296
M271	0.590728	0.000567201	0.0933896	0.146078	0.0229757	0.00700443	0.0909699	0.048287
M272	0.0438871	0.123467	0.275	0.165359	0.0656238	0.00870821	0.0780689	0.239887
M273	0.160449	0.0817721	0.206348	0.386948	0.000397523	0.00872182	0.0918248	0.0635385
M274	0.283262	0.0783048	0.176253	0.2414	0.11739	0.00398191	0.0774166	0.0219917
M275	0.223549	0.0556465	0.25811	0.256291	0.0903178	0.00774076	0.0517471	0.0565975
M276	0.31237	0.0422793	0.184997	0.268887	0.000355561	0.0157764	0.132967	0.0423673
M277	0.268688	0.0558688	0.183878	0.159738	0.134984	0.000766181	0.00951671	0.18656
M278	0.237008	0.0507977	0.185911	0.13207	0.149404	0.0008401	0.00482612	0.239143
M279	0.434113	0.00420078	0.153022	0.0358963	0.161521	0.000130639	0	0.211116
M280	0.118008	0.0866876	0.291041	0.294835	0.0471737	0.0095945	0.0481096	0.10455
M281	0.138475	0.0347955	0.213937	0.321283	0.0286977	0.00708408	0.0431416	0.212586
M282	0.295909	0.0339709	0.170103	0.269861	0.0921919	0.00578449	0.0524297	0.0797507
M283	0.520333	0	0.160151	0.120725	0.0391802	0.00317529	0.0564892	0.0999465
M284	0.323034	0.0272168	0.181457	0.205984	0.140051	0.000319602	0.0186232	0.103314
M285	0.353348	0.0319204	0.179359	0.282611	0.0252071	0.00227356	0.0974002	0.027881
M286	0	0.07932	0.232776	0.0368661	0.169431	0.00428465	0	0.477323
M287	0.398572	0.00744893	0.307804	0.148399	0.0253491	0.00384199	0.0601995	0.0483858
M288	0.410719	0	0.144606	0.153697	0.114043	0.000146905	0.00529748	0.171491
M289	0.436161	0.0369737	0.141182	0.227987	0.0785247	0.000728327	0.0508733	0.0275699
M290	0.216108	0.00911074	0.284471	0.158494	0.112323	0.00741499	0.00576696	0.206312
M291	0.469361	0	0.222977	0.0978983	0.0746959	0.00129265	0.0230662	0.110709
M292	0.40429	0.0287792	0.251451	0.137378	0.0575978	0.00503037	0.0836624	0.031811
M293	0.0842855	0.00620183	0.254508	0.30604	0.11707	0.00891265	0.00470123	0.218281
M294	0.342696	0.0289337	0.17872	0.287749	0.0752392	0.00690045	0.0633952	0.0163675
M295	0.543005	0	0.166866	0.090624	0.0225302	0.00621217	0.0670114	0.103752
M296	0.321619	0.0194721	0.259926	0.188142	0.050489	0.00711858	0.116633	0.0366006
M297	0.292258	0.032447	0.159763	0.270414	0.0101048	0.0194447	0.167233	0.0483358
M298	0.141037	0.058718	0.220984	0.0805079	0.163544	0.00499785	0.00119291	0.329018
M299	0.218013	0.026288	0.202263	0.174212	0.131475	0.00620817	0.000334503	0.241205
M300	0.279536	0.078473	0.196252	0.221129	0.0921593	0.00377598	0.0585259	0.0701486
M301	0.430675	0.0138408	0.110375	0.242402	0.141015	0	0.0468117	0.0148806
M302	0.450224	0.0039166	0.166069	0.150825	0.0958194	0	0.0128173	0.120328
M303	0.122875	0.0167785	0.222447	0.2542	0.107477	0.00894926	0.000445911	0.266827
M304	0	0.0674246	0.184946	0.00831441	0.243218	0.00481082	0	0.491286
M305	0.194222	0.052967	0.263006	0.0821352	0.117464	0.00584749	0.0100232	0.274336
M306	0.159538	0.0440974	0.180115	0.321931	0.0223967	0.0128936	0.148725	0.110303
M307	0.520243	0.0108752	0.177928	0.149687	0.0330334	0.000509476	0.0518736	0.0558501
M308	0.450727	0.00755055	0.167805	0.157148	0.105119	0.000843575	0.038024	0.0727833
M309	0	0.0512267	0.279306	0.083198	0.203721	0.00807432	0	0.374474
M310	0	0.0667728	0.26677	0.0853096	0.137521	0.00609867	0.0038826	0.433646
M311	0.151395	0.0286115	0.259124	0.182177	0.0991035	0.00769969	0.0102142	0.261676
M312	0.523674	0.000509052	0.0849276	0.252745	0.0939403	0	0.0384699	0.00573449
M313	0.452424	0.0495397	0.144226	0.212322	0.0527352	0.00121833	0.068746	0.0187878
M314	0.405494	0.0356801	0.164731	0.189018	0.095348	0	0.0389498	0.0707794
M315	0.145432	0.0660946	0.238516	0.226534	0.0859075	0.00448111	0.117379	0.115656
M316	0.181092	0.0873889	0.211532	0.301581	0.097184	0.00347734	0.054867	0.0628779
M317	0.0933463	0.0968513	0.187149	0.369752	0.0693557	0.00397015	0.105152	0.0744234
M318	0.166851	0.0640344	0.204195	0.356324	0	0.0170005	0.101505	0.0900897
M319	0.28975	0.0273809	0.179696	0.283702	0.0392478	0.00969259	0.111482	0.0590488
M320	0.156335	0.0634849	0.154763	0.0901363	0.207803	0.00770721	0.0114295	0.30834
M321	0.367959	0.0180521	0.217499	0.134077	0.0723918	0.00178075	0.011253	0.176987
M322	0.377445	0.0117756	0.189602	0.143588	0	0.0271383	0.165541	0.0849103
M323	0.117501	0.12861	0.205461	0.311747	0.0781041	0.00766805	0.112121	0.038788
M324	0.0559719	0.0975437	0.241632	0.36294	0.0914365	0.00825628	0.102712	0.039508
M325	0.336514	0.0261657	0.154755	0.198922	0.118804	0.000250859	0.0442641	0.120325
M326	0.111617	0.0908689	0.212756	0.294283	0.0227032	0.0126885	0.168371	0.0867117
M327	0.142577	0.0144299	0.27773	0.262114	0.0277756	0.012373	0.0421232	0.220877
M328	0.269265	0.0683786	0.125136	0.364387	0.0704049	0.00188554	0.0830767	0.0174663
M329	0.101852	0.0994348	0.240758	0.388873	0.000773686	0.0121978	0.0826854	0.0734257
M330	0.212316	0.0462099	0.215484	0.292369	0.101323	0.00313846	0.0424405	0.0867193
M331	0.231238	0.0622542	0.123498	0.363912	0.0662874	0.00447685	0.0933741	0.0549597
M332	0.140203	0.0775239	0.223652	0.392598	0.0342279	0.00203042	0.0946858	0.0350794
M333	0.280448	0.0128767	0.177536	0.358283	0.0542932	0.00346408	0.0300057	0.0830939
M334	0.0587272	0.114827	0.216426	0.442156	0.00944839	0.0138592	0.0988221	0.0457328
M335	0.137485	0.0167221	0.26184	0.242969	0.104687	0.0116408	0	0.224655
