# Supplementary material for: The causal effect of obesity on prediabetes and insulin resistance reveals the important role of adipose tissue in insulin resistance
Source: PLoS Genet. 2020 Sep 14;16(9):e1009018. doi: 10.1371/journal.pgen.1009018 (PMC7515203; doi:10.1371/journal.pgen.1009018)
Supplement: S4 Table — (XLSX) [file pgen.1009018.s011.xlsx]

## Sheet: S4 table
S4 table: The estimated adipose cell-type proportions are associated with the Matsuda index.
	R	P-value
Adipocytes	0.343	2.18e-10
Dentritic cells	-0.45	1.56e-17
Endothelial cells	0.026	NS
Fibroblasts	-0.246	7.28e-06
Macrophages	-0.288	1.33e-07
Mast cells	0.112	NS
Perivascular cells	0.087	NS
T cells	-0.009	NS
NS: Non-significant p-value (p-value > 0.05)
