# Supplementary material for: The causal effect of obesity on prediabetes and insulin resistance reveals the important role of adipose tissue in insulin resistance
Source: PLoS Genet. 2020 Sep 14;16(9):e1009018. doi: 10.1371/journal.pgen.1009018 (PMC7515203; doi:10.1371/journal.pgen.1009018)
Supplement: S5 Table — (XLSX) [file pgen.1009018.s012.xlsx]

## Sheet: S5 table
S5 table: A multi-linear model shows the significant associations between the Matsuda index and the other traits.
Dependent variable:	Matsuda index
	Beta	SE	P-value
BMI	-0.0991427	0.0129994	2.93345e-13
MT	0.1211	0.0478875	0.0119368
Adipocytes	-0.768643	1.03239	NS
Dentritic cells	-6.47411	1.96398	0.00109215
Fibroblasts	-2.92454	1.18594	0.0142004
Macrophages	-2.5232	1.46601	NS
Mast cells	15.5052	11.0829	NS
Perivascular cells	2.66715	1.80487	NS
T cells	-1.03749	1.38495	NS
Age	-0.0158477	0.155807	NS
Age2	-0.00016063	0.00142283	NS
Variance explained (R2)	0.444
NS: Non-significant p-value
