# Supplementary material for: The causal effect of obesity on prediabetes and insulin resistance reveals the important role of adipose tissue in insulin resistance
Source: PLoS Genet. 2020 Sep 14;16(9):e1009018. doi: 10.1371/journal.pgen.1009018 (PMC7515203; doi:10.1371/journal.pgen.1009018)
Supplement: S6 Table — (XLSX) [file pgen.1009018.s013.xlsx]

## Sheet: S6 table
S6 table: The prediction model of Matsuda index.
Trait	Beta
BMI	-0.344728
age	-0.0388602
age2*	-0.00064973
MT **	0.599633
GRS	0.0217945
Adipocytes	2.79768
Dendritic cells	-17.278
Endothelial cells	3.04232
Fibroblasts	-7.80958
Macrophages	-3.77992
Mast cells	123.439
Perivascular cells	12.8542
Intercept	20.8258
*: age square
**: MT expression is adjusted for technical factors and then normalized using Z score.
