# Supplementary material for: The causal effect of obesity on prediabetes and insulin resistance reveals the important role of adipose tissue in insulin resistance
Source: PLoS Genet. 2020 Sep 14;16(9):e1009018. doi: 10.1371/journal.pgen.1009018 (PMC7515203; doi:10.1371/journal.pgen.1009018)
Supplement: S7 Table — (XLSX) [file pgen.1009018.s014.xlsx]

## Sheet: S7 Table
S7 table: Phenotypes of the human adipose RNA-seq cohorts.
	Gender (female/male)	T2D	Age	BMI
GTEx	122 (39.61%)/186(60.39%)	61 (19.81%)	51.97 (12.52)	27.08 (4.20)
METSIM	0/335(100%)	11 (3.28%)	54.15 (4.93)	26.82 (3.69)
FTC	64 (59.26%) / 44 (40.74%)	19 (17.59%)	46.26 (17.80)	29.07 (5.96)
MOSS: obese	58(65.91%/30(34.09%)	41(46.59%)	42.48(11.24)	45.22(8.51)
MOSS: control	0/19(100%)	0 (0%)	26.68(5.24)	22.27(1.87)
