# Supplementary material for: The causal effect of obesity on prediabetes and insulin resistance reveals the important role of adipose tissue in insulin resistance
Source: PLoS Genet. 2020 Sep 14;16(9):e1009018. doi: 10.1371/journal.pgen.1009018 (PMC7515203; doi:10.1371/journal.pgen.1009018)
Supplement: S8 Table — (XLSX) [file pgen.1009018.s015.xlsx]

## Sheet: S8 Table
S8 Table: Summary statistics of IVs in the MR analysis between obesity (body fat percent) and prediabetes
Treating body fat percent as the exposure and prediabetes as the outcome
SNP	chr	posi	Allele1	Allele0	E_beta	E_se	E_p	O_beta	O_se	O_p
rs657452	1	49589847	A	G	0.0129831	0.00234462	3.1e-08	-0.000187245	0.00114186	0.87
rs2186120	1	66453163	G	A	-0.0131251	0.00230085	1.2e-08	-0.000841708	0.00111876	0.45
rs12122920	1	151588735	G	A	-0.0129623	0.00231913	2.3e-08	-0.000302714	0.00112602	0.79
1:219790523_AT_A	1	219790523	AT	A	-0.0134748	0.00230283	4.9e-09	0.000423322	0.00112097	0.71
rs6753148	2	620989	G	A	-0.0137462	0.00235568	5.4e-09	-7.57587e-05	0.00114397	0.95
rs6732504	2	58777169	T	C	0.0140676	0.00230188	9.9e-10	-0.00151091	0.00111954	0.18
rs435852	2	105404967	C	A	-0.0127956	0.00230241	2.7e-08	0.0011159	0.00111812	0.32
rs13022070	2	228983870	A	G	-0.0129282	0.00228284	1.5e-08	-0.00074421	0.00110945	0.5
rs208781	2	230560739	C	T	-0.0142725	0.00229466	5e-10	-0.00012911	0.00111801	0.91
rs7577278	2	230847856	C	A	0.0126107	0.00230944	4.7e-08	0.0011488	0.00112408	0.31
rs808719	3	44074503	C	T	-0.0126025	0.00229288	3.9e-08	0.000405898	0.00111647	0.72
rs774447121	3	49521118	G	GT	0.0157326	0.00229995	7.9e-12	-0.00135382	0.00111778	0.23
rs9821675	3	49902544	A	G	-0.0169226	0.00228889	1.4e-13	0.00104641	0.00110858	0.35
rs5850930	3	93981023	A	AT	0.0129664	0.00230093	1.7e-08	0.00371944	0.00111958	0.00089
rs2332510	3	123096322	G	C	0.0125104	0.0022939	4.9e-08	-0.00900003	0.00111329	6.3e-16
rs6776003	3	141266493	G	A	-0.0144364	0.00232632	5.4e-10	0.000113475	0.00112684	0.92
rs6813878	4	56208064	G	A	-0.0125814	0.00229769	4.4e-08	0.000636844	0.00111496	0.57
rs7692570	4	83209493	T	C	0.0128227	0.00229094	2.2e-08	0.000296259	0.00111125	0.79
rs2556538	4	83279071	G	A	0.0126482	0.00229556	3.6e-08	0.000205742	0.0011141	0.85
rs13143388	4	140917009	T	C	0.0143055	0.00235766	1.3e-09	0.0005986	0.00114352	0.6
rs10041458	5	43200463	C	T	0.0129054	0.00235574	4.3e-08	0.00207877	0.00114476	0.069
rs4704187	5	74480288	T	C	0.0134673	0.00230449	5.1e-09	0.00368494	0.00112055	0.001
rs10942734	5	74595194	A	C	0.0146138	0.00231481	2.7e-10	0.00346989	0.00112485	0.002
rs1346482	5	153535857	G	A	0.0125974	0.00229461	4e-08	0.00057491	0.00111345	0.61
rs13166371	5	170392814	T	A	-0.0134762	0.00246256	4.4e-08	-0.000956255	0.0011951	0.42
rs7733087	5	176164941	G	A	0.0133502	0.00237064	1.8e-08	0.00011788	0.00115227	0.92
6:26286870_CT_C	6	26286870	CT	C	0.0158103	0.00230016	6.3e-12	-1.5404e-05	0.00111679	0.99
rs3763322	6	32406807	G	A	-0.0131258	0.00238279	3.6e-08	0.00140848	0.00115686	0.22
rs3800458	6	34663487	A	T	0.0154754	0.0024036	1.2e-10	-0.000545793	0.0011633	0.64
rs9394248	6	34739875	A	G	-0.0156607	0.00240471	7.4e-11	0.000433035	0.00116405	0.71
rs1325033	6	50968152	T	C	-0.0131405	0.0023033	1.2e-08	-0.000434137	0.00111514	0.7
rs1872841	6	98576688	C	A	0.0134319	0.00229697	5e-09	0.00203487	0.00111382	0.068
rs38311	7	70068032	T	C	0.0151749	0.00229031	3.5e-11	0.000571238	0.00111114	0.61
rs10087674	8	77220405	T	C	-0.0139064	0.00229727	1.4e-09	-0.000710344	0.00111378	0.52
rs800543	8	116882650	A	G	-0.0136666	0.00247463	3.3e-08	-0.00126755	0.00119955	0.29
rs276436	9	15614370	A	T	0.0195976	0.00229532	1.4e-17	0.00094128	0.00111359	0.4
rs6474962	9	15747795	A	G	-0.0190018	0.00229386	1.2e-16	-0.00122336	0.00111308	0.27
rs56401042	9	15806573	T	C	-0.0174307	0.00229412	3e-14	-0.00130547	0.00111274	0.24
rs2987008	9	15963303	T	C	-0.0161492	0.00230263	2.3e-12	-0.00164606	0.00111452	0.14
rs3008707	9	16033416	C	T	-0.015045	0.0023003	6.1e-11	-0.00108872	0.00111799	0.33
rs10757739	9	28414915	A	G	-0.0134057	0.00230087	5.7e-09	-0.000705076	0.00111598	0.53
rs10828249	10	21824727	G	A	-0.0131759	0.00241589	4.9e-08	0.00245032	0.00116739	0.036
rs11012840	10	22275118	C	T	0.0145242	0.00249144	5.6e-09	-0.00235668	0.00120346	0.05
rs10444244	11	8534603	T	C	0.012675	0.00229975	3.6e-08	0.00162256	0.00111232	0.14
rs2219998	11	13292864	G	A	-0.0129763	0.00231341	2e-08	-0.00101761	0.00112247	0.36
rs59732976	11	43909629	G	A	0.013446	0.00243202	3.2e-08	0.000501104	0.00117573	0.67
rs801741	11	65917084	T	C	0.0126853	0.00229314	3.2e-08	0.000500011	0.00111089	0.65
rs56135612	12	50217430	T	TA	-0.0132407	0.00230993	9.9e-09	-0.00155438	0.0011172	0.16
rs6539065	12	103706800	T	A	0.0130759	0.00233437	2.1e-08	0.000480434	0.00113244	0.67
rs11058587	12	122646871	A	G	-0.0132329	0.00229644	8.3e-09	-0.000627719	0.00111352	0.57
13:107190935_CAA_C	13	107190935	CAA	C	-0.0126494	0.00230514	4.1e-08	0.00143354	0.00111771	0.2
rs7141420	14	79899454	C	T	-0.0129053	0.00231108	2.3e-08	-0.000927083	0.00112023	0.41
rs35960901	15	67848128	C	CT	-0.0136477	0.00235449	6.8e-09	-0.0049137	0.00114065	1.6e-05
rs12439063	15	73150166	C	T	-0.0132053	0.00229907	9.3e-09	-0.000129484	0.00111607	0.91
rs2660824	15	73618309	C	T	0.0126925	0.00230639	3.7e-08	0.000202715	0.00111979	0.86
rs8036748	15	84571836	T	A	-0.0174406	0.00231169	4.5e-14	0.000331079	0.00111747	0.77
rs28635520	15	84789309	T	C	0.0133848	0.00230986	6.8e-09	-0.000609844	0.00112099	0.59
rs40833	16	28510044	C	G	-0.0153114	0.00229758	2.7e-11	-0.00441347	0.00111464	7.5e-05
rs3743963	16	28604686	A	G	-0.0157531	0.0023129	9.7e-12	-0.00253759	0.00112093	0.024
rs7187776	16	28857645	A	G	-0.017613	0.00233545	4.6e-14	-0.00379065	0.00113228	0.00081
rs1861869	16	53790181	C	G	-0.0147892	0.00229839	1.2e-10	-0.00141436	0.0011146	0.2
rs11075746	16	69940355	G	A	-0.0141884	0.00231743	9.2e-10	7.63688e-06	0.00112533	0.99
rs200119105	17	21266539	G	GATGAGTGGACAGATGA	0.0137202	0.00231215	3e-09	0.00549945	0.0011194	9e-07
rs4889775	17	78592287	A	G	0.0158219	0.00230758	7.1e-12	0.00171739	0.00111936	0.12
rs1788783	18	21161134	C	T	0.0150634	0.00230271	6.1e-11	0.00104998	0.00111578	0.35
rs752720	18	57915969	T	C	-0.0134776	0.00232088	6.4e-09	-0.00139184	0.00112654	0.22
rs17066879	18	58064859	A	T	-0.0165271	0.00289014	1.1e-08	-0.000490693	0.00140132	0.73
rs12984449	19	18228945	G	A	0.0127161	0.00230873	3.6e-08	6.15832e-05	0.00111532	0.96
rs12150914	19	47563418	T	C	-0.0132432	0.002357	1.9e-08	-0.00119927	0.00114465	0.29
rs6050445	20	25195394	C	T	-0.0125502	0.00230084	4.9e-08	-0.000233927	0.00111327	0.83
rs6083801	20	25307574	C	T	0.0140124	0.00230343	1.2e-09	0.000115717	0.00111349	0.92
rs372946975	20	25536620	T	TA	0.0127297	0.00231977	4.1e-08	-0.00050394	0.00112244	0.65
rs132906	22	41799767	G	C	0.0153171	0.00275955	2.8e-08	0.000129591	0.00133933	0.92
rs10854853	22	48874412	G	T	-0.0127608	0.00230428	3.1e-08	-0.0010953	0.00111584	0.33
Treating prediabetes as the exposure and body fat percent as the outcome
SNP	chr	posi	Allele1	Allele0	E_beta	E_se	E_p	O_beta	O_se	O_p
rs7551698	1	45504720	G	C	-0.00627787	0.00111997	2.1e-08	-0.00578352	0.00230885	0.012
rs4460629	1	155135335	T	C	-0.00681344	0.00110991	8.3e-10	0.00521867	0.00228274	0.022
rs12125935	1	158438592	T	C	-0.00850725	0.00110846	1.7e-14	-0.00537125	0.00228504	0.019
rs77705567	1	158490404	A	AC	-0.00985619	0.00110626	5.1e-19	-0.00228967	0.00227912	0.32
rs863365	1	158551329	T	C	-0.00992512	0.00111051	4e-19	-0.00225201	0.00228924	0.33
rs7529073	1	214147889	T	C	0.00652238	0.00111595	5.1e-09	0.000575897	0.00228908	0.8
rs2339928	2	24049453	G	A	0.00881564	0.00121566	4.1e-13	0.00240194	0.0024935	0.34
rs12611913	2	24231659	T	G	-0.00717096	0.00130987	4.4e-08	0.00219615	0.0026916	0.41
rs10200815	2	43673273	C	A	0.0104605	0.00168404	5.2e-10	-0.00903784	0.00349292	0.0097
rs758715981	2	169778357	TTTTC	T	-0.0163043	0.00111504	2e-48	0.00188273	0.00228674	0.41
2:175309143_CA_C	2	175309143	CA	C	-0.00887814	0.00118086	5.5e-14	-0.00374854	0.00242301	0.12
rs11923649	3	123089670	G	A	-0.0090281	0.00111417	5.4e-16	0.0121576	0.00229461	1.2e-07
rs7438647	4	144595860	C	A	0.00730658	0.00111761	6.2e-11	-0.000647896	0.00230178	0.78
rs9993457	4	144673517	C	T	0.00699726	0.00111325	3.3e-10	-0.000142965	0.0022915	0.95
rs9997101	4	144699045	C	T	0.0070293	0.00111288	2.7e-10	-8.05661e-05	0.00229047	0.97
rs10010757	4	144734753	T	C	0.00697258	0.001113	3.7e-10	-8.08012e-05	0.00229089	0.97
rs4342150	4	144796354	T	G	0.00717477	0.00111437	1.2e-10	0.00120919	0.00230113	0.6
rs9799404	4	144894260	T	C	0.00713605	0.00111307	1.4e-10	0.000854405	0.00229805	0.71
rs28556782	4	145051940	A	G	-0.00986762	0.00111237	7.3e-19	0.00101745	0.00229415	0.66
rs9379805	6	25938764	T	A	0.00857352	0.0011193	1.9e-14	0.00559102	0.00230401	0.015
rs9389263	6	135400565	G	A	0.00641877	0.00111663	9e-09	-0.000692249	0.00230386	0.76
rs2284776	7	44216754	C	T	-0.00895774	0.00111078	7.4e-16	0.00621235	0.00228623	0.0066
rs1362890	8	41688047	T	C	0.00662812	0.00111039	2.4e-09	-0.00472274	0.00228848	0.039
rs56951566	8	118216746	G	GA	-0.00742407	0.0011269	4.5e-11	-0.000801402	0.00232572	0.73
rs1333051	9	22136489	A	T	0.0122423	0.00161607	3.6e-14	-0.000439715	0.00332764	0.89
rs28413886	9	139246782	G	C	-0.00625779	0.00112811	2.9e-08	0.00257459	0.00232773	0.27
rs199608632	10	71145863	C	CAT	0.00638981	0.0011178	1.1e-08	-0.000622605	0.00230963	0.79
rs9666752	11	92726479	G	A	-0.00785789	0.00111265	1.6e-12	0.000966002	0.00230044	0.67
rs7963636	12	48379856	T	C	-0.00670254	0.00112177	2.3e-09	-0.00424779	0.00230915	0.066
rs61918773	12	48421774	G	A	-0.00619858	0.00112077	3.2e-08	-0.00419608	0.00231161	0.069
rs2408955	12	48499131	G	T	-0.0152614	0.00111305	8.7e-43	-0.0046096	0.00229233	0.044
rs10875766	12	48593580	G	C	0.0094924	0.00114956	1.5e-16	0.00701687	0.00236941	0.0031
rs7134565	12	48630024	C	T	-0.00668416	0.00111303	1.9e-09	-0.00636575	0.0022958	0.0056
rs4760711	12	48872845	C	T	0.00632828	0.00111611	1.4e-08	0.00615415	0.00229969	0.0074
rs77437585	12	49679604	T	G	0.0124969	0.00226069	3.2e-08	-0.00779044	0.00466934	0.095
rs282608	13	113342349	T	C	-0.00646912	0.00111775	7.1e-09	0.000203238	0.00230326	0.93
rs438674	13	113405997	A	C	-0.0118261	0.00142995	1.3e-16	-0.00170286	0.00294911	0.56
rs837763	16	88853729	C	T	-0.0115363	0.00111772	5.7e-25	-0.00416909	0.00230528	0.071
rs386796112	17	21155593	C	CCA	0.0073199	0.00116578	3.4e-10	0.00815296	0.00241199	0.00072
rs35203608	17	80681860	C	CA	0.00840646	0.00111926	5.9e-14	-0.00109529	0.00231262	0.64
rs2460468	17	80774265	G	A	0.0103381	0.00111109	1.3e-20	-0.000638234	0.00230051	0.78
rs7222745	17	80907253	A	G	-0.00635389	0.00111543	1.2e-08	-0.000453787	0.00229615	0.84
rs8073900	17	81024472	C	T	-0.00685076	0.00125526	4.8e-08	-0.00404074	0.0025962	0.12
rs10406431	19	46157019	A	G	0.00859269	0.00111563	1.3e-14	0.001561	0.00230652	0.5
rs6014993	20	55991637	A	G	-0.00705844	0.00111504	2.4e-10	-0.000897948	0.00230768	0.7
rs5756487	22	37416800	A	T	0.0116284	0.00111935	2.8e-25	0.0046998	0.00231923	0.043
rs4560232	22	37496283	G	A	0.00863511	0.0011505	6.1e-14	-0.000418741	0.00238427	0.86
