# Supplementary material for: The causal effect of obesity on prediabetes and insulin resistance reveals the important role of adipose tissue in insulin resistance
Source: PLoS Genet. 2020 Sep 14;16(9):e1009018. doi: 10.1371/journal.pgen.1009018 (PMC7515203; doi:10.1371/journal.pgen.1009018)
Supplement: S10 Table — (XLSX) [file pgen.1009018.s017.xlsx]

## Sheet: S10 table
S10 table: Signature genes identified in 8 adipose cell-types.
Gene	p-value	avg_logFC	pct.1	pct.2	p_val_adj	cluster
PDE3B	0	1.52958	0.743	0.201	0	Adipocyte
SLC19A3	0	1.27562	0.437	0.084	0	Adipocyte
GPAM	0	1.22109	0.54	0.156	0	Adipocyte
SORBS1	0	1.22094	0.624	0.179	0	Adipocyte
CLSTN2	0	1.21208	0.382	0.089	0	Adipocyte
ITGA7	0	1.20413	0.414	0.091	0	Adipocyte
TRHDE-AS1	0	1.19326	0.469	0.103	0	Adipocyte
GYG2	0	1.18702	0.39	0.075	0	Adipocyte
HOOK2	0	1.18338	0.384	0.075	0	Adipocyte
ACACB	0	1.18244	0.691	0.253	0	Adipocyte
WDPCP	0	1.17272	0.552	0.201	0	Adipocyte
RP11-236F9.2	0	1.16719	0.564	0.171	0	Adipocyte
AC002066.1	0	1.13078	0.314	0.055	0	Adipocyte
AC004538.3	0	1.12447	0.468	0.119	0	Adipocyte
DMD	0	1.11154	0.697	0.258	0	Adipocyte
RP11-125B21.2	0	1.08722	0.266	0.043	0	Adipocyte
TENM3	0	1.08631	0.349	0.077	0	Adipocyte
ERBB4	0	1.08065	0.352	0.088	0	Adipocyte
MLXIPL	0	1.06401	0.397	0.096	0	Adipocyte
TNS1	0	1.05727	0.418	0.107	0	Adipocyte
GHR	0	1.04618	0.684	0.262	0	Adipocyte
DIRC3	0	1.0423	0.365	0.086	0	Adipocyte
EGFEM1P	0	1.04128	0.287	0.052	0	Adipocyte
BCL2	0	1.03481	0.54	0.16	0	Adipocyte
CACNA2D1	0	1.00148	0.452	0.158	0	Adipocyte
PTPRF	0	1.00025	0.312	0.067	0	Adipocyte
NTM	0	0.991678	0.436	0.119	0	Adipocyte
AQP7	0	0.983107	0.373	0.091	0	Adipocyte
SIK2	0	0.978308	0.523	0.185	0	Adipocyte
SLC7A6	0	0.97405	0.346	0.079	0	Adipocyte
ELMOD3	0	0.970049	0.345	0.084	0	Adipocyte
CTIF	0	0.966901	0.327	0.073	0	Adipocyte
PPP2R1B	0	0.96645	0.307	0.069	0	Adipocyte
PNPLA2	0	0.961403	0.462	0.149	0	Adipocyte
ITIH5	0	0.95417	0.492	0.169	0	Adipocyte
LIPE-AS1	0	0.953747	0.479	0.153	0	Adipocyte
TEAD1	0	0.951419	0.472	0.144	0	Adipocyte
ACSS2	0	0.948104	0.313	0.07	0	Adipocyte
PTGER3	0	0.936145	0.318	0.077	0	Adipocyte
PCDH9	0	0.932196	0.625	0.239	0	Adipocyte
PLIN1	0	0.921352	0.683	0.267	0	Adipocyte
NEAT1	0	0.88407	0.914	0.664	0	Adipocyte
MAST4	0	0.881247	0.429	0.134	0	Adipocyte
MGEA5	0	0.870254	0.539	0.209	0	Adipocyte
PPP1R12B	0	0.852387	0.432	0.143	0	Adipocyte
PLIN4	0	0.847154	0.58	0.23	0	Adipocyte
RP11-444D3.1	0	0.834095	0.498	0.178	0	Adipocyte
COBLL1	0	0.828266	0.427	0.151	0	Adipocyte
TLN2	0	0.785297	0.473	0.183	0	Adipocyte
FRMD4A	0	0.778823	0.482	0.178	0	Adipocyte
EBF1	0	0.746506	0.82	0.481	0	Adipocyte
MALAT1	0	0.599118	1	1	0	Adipocyte
ACSS3	6.81827e-305	0.889501	0.313	0.079	1.5562e-300	Adipocyte
LIMA1	1.92603e-302	0.70013	0.507	0.207	4.39598e-298	Adipocyte
PFKFB3	5.12973e-294	0.841046	0.384	0.125	1.17081e-289	Adipocyte
TMEM132C	2.5438e-293	0.867131	0.345	0.102	5.80596e-289	Adipocyte
SOX5	1.02073e-290	0.774854	0.396	0.134	2.32971e-286	Adipocyte
LAMA4	1.06268e-290	0.717849	0.526	0.232	2.42546e-286	Adipocyte
ASPH	2.08652e-275	0.710076	0.483	0.203	4.76228e-271	Adipocyte
PBX1	1.33553e-273	0.699168	0.461	0.185	3.04821e-269	Adipocyte
PRKAR2B	3.03945e-272	0.830446	0.292	0.076	6.93724e-268	Adipocyte
ADIPOQ	1.07375e-271	0.730081	0.406	0.145	2.45072e-267	Adipocyte
LIMCH1	1.05671e-267	0.805434	0.381	0.133	2.41183e-263	Adipocyte
LIPE	8.37445e-264	0.665941	0.454	0.182	1.91139e-259	Adipocyte
SOS1	2.74161e-255	0.709642	0.432	0.174	6.25744e-251	Adipocyte
GABRE	8.2037e-255	0.854789	0.253	0.059	1.87241e-250	Adipocyte
RNF150	1.86301e-251	0.765114	0.302	0.087	4.25213e-247	Adipocyte
MDFIC	2.85222e-250	0.693947	0.403	0.154	6.5099e-246	Adipocyte
CLMP	2.15883e-239	0.767737	0.286	0.082	4.92732e-235	Adipocyte
CIDEC	7.64553e-239	0.707713	0.33	0.108	1.74502e-234	Adipocyte
PDZD2	2.81172e-237	0.683734	0.408	0.164	6.41746e-233	Adipocyte
MGST1	3.06391e-237	0.559995	0.576	0.288	6.99307e-233	Adipocyte
UGP2	1.07639e-235	0.718832	0.398	0.157	2.45674e-231	Adipocyte
RP11-399D6.2	1.06091e-229	0.765502	0.304	0.097	2.42143e-225	Adipocyte
PDZRN3	3.57159e-226	0.750383	0.327	0.113	8.15181e-222	Adipocyte
PLA2G16	1.10197e-223	0.626236	0.357	0.131	2.51514e-219	Adipocyte
GPD1	9.10802e-219	0.679442	0.322	0.11	2.07882e-214	Adipocyte
ECHDC2	4.38238e-218	0.674421	0.309	0.102	1.00023e-213	Adipocyte
PHLDB2	1.00069e-217	0.746666	0.279	0.085	2.28398e-213	Adipocyte
G0S2	1.39894e-215	0.604836	0.618	0.356	3.19295e-211	Adipocyte
AGPAT2	2.0445e-208	0.64825	0.354	0.135	4.66637e-204	Adipocyte
GBE1	4.49268e-208	0.583134	0.426	0.187	1.02541e-203	Adipocyte
KANK1	1.01727e-206	0.65737	0.269	0.082	2.32181e-202	Adipocyte
ANO6	1.15814e-201	0.655018	0.334	0.126	2.64334e-197	Adipocyte
PLXNA4	1.26861e-201	0.694699	0.278	0.09	2.89548e-197	Adipocyte
ADAMTS12	5.74444e-200	0.669814	0.275	0.088	1.31111e-195	Adipocyte
NRIP1	3.71148e-198	0.644744	0.302	0.105	8.47109e-194	Adipocyte
AFF3	8.6703e-196	0.583438	0.33	0.124	1.97891e-191	Adipocyte
EFNA5	6.08974e-193	0.630016	0.278	0.092	1.38992e-188	Adipocyte
VKORC1L1	7.34058e-192	0.6596	0.251	0.077	1.67541e-187	Adipocyte
EHBP1	1.0964e-188	0.539338	0.442	0.207	2.50242e-184	Adipocyte
GPC6	1.41919e-188	0.667844	0.265	0.086	3.23916e-184	Adipocyte
CRIM1	4.78166e-187	0.649589	0.346	0.141	1.09137e-182	Adipocyte
FIGN	1.00418e-185	0.654404	0.254	0.08	2.29194e-181	Adipocyte
SLTM	2.56928e-180	0.576741	0.311	0.118	5.86412e-176	Adipocyte
YAP1	7.43017e-180	0.564159	0.297	0.108	1.69586e-175	Adipocyte
MAPK10	6.23208e-179	0.63398	0.276	0.096	1.42241e-174	Adipocyte
RBPMS	1.82021e-178	0.527427	0.442	0.211	4.15445e-174	Adipocyte
ITSN1	1.13866e-175	0.448651	0.436	0.203	2.59887e-171	Adipocyte
ADRBK2	6.50728e-174	0.605181	0.298	0.113	1.48522e-169	Adipocyte
APBB1IP	1.6308e-173	0.560952	0.272	0.095	3.72213e-169	Adipocyte
RTN3	3.35007e-172	0.575237	0.285	0.104	7.6462e-168	Adipocyte
PRICKLE2	5.07719e-171	0.578309	0.261	0.089	1.15882e-166	Adipocyte
UBE2E2	5.66836e-169	0.460473	0.422	0.2	1.29375e-164	Adipocyte
ACSL1	2.55148e-168	0.62161	0.251	0.085	5.8235e-164	Adipocyte
PHLDB1	1.16846e-167	0.642195	0.282	0.106	2.66689e-163	Adipocyte
FERMT2	4.30717e-167	0.599145	0.255	0.088	9.83069e-163	Adipocyte
FASN	1.26474e-163	0.724727	0.264	0.096	2.88664e-159	Adipocyte
PALMD	4.74393e-163	0.520805	0.318	0.13	1.08275e-158	Adipocyte
PRKAG2	1.02778e-162	0.573354	0.278	0.104	2.34581e-158	Adipocyte
ADH1B	4.28397e-160	0.495467	0.453	0.23	9.77773e-156	Adipocyte
COL4A2	1.2328e-157	0.499564	0.412	0.2	2.81373e-153	Adipocyte
TNS3	4.66834e-155	0.495152	0.256	0.091	1.0655e-150	Adipocyte
MAGI2	1.88925e-148	0.464875	0.329	0.143	4.31202e-144	Adipocyte
FOXO1	2.17667e-146	0.485132	0.37	0.175	4.96803e-142	Adipocyte
PPARG	5.28591e-145	0.427358	0.457	0.24	1.20646e-140	Adipocyte
PTPRS	7.8199e-144	0.475697	0.35	0.16	1.78481e-139	Adipocyte
FAM13A	8.81892e-143	0.4931	0.385	0.189	2.01283e-138	Adipocyte
RHOBTB3	1.63617e-142	0.480374	0.305	0.129	3.73439e-138	Adipocyte
ZBTB16	1.93376e-142	0.554252	0.329	0.15	4.41361e-138	Adipocyte
FHIT	7.22404e-140	0.41677	0.333	0.148	1.64881e-135	Adipocyte
RP11-736K20.5	4.47673e-138	0.518624	0.257	0.101	1.02177e-133	Adipocyte
EMP1	1.31646e-132	0.487444	0.338	0.16	3.00468e-128	Adipocyte
LPL	1.40915e-130	0.495012	0.326	0.152	3.21625e-126	Adipocyte
IMMP2L	4.19454e-128	0.395064	0.463	0.255	9.57362e-124	Adipocyte
CAT	1.03794e-125	0.438715	0.315	0.145	2.36899e-121	Adipocyte
DLG1	4.25892e-125	0.431404	0.27	0.114	9.72057e-121	Adipocyte
MAGI1	2.09611e-124	0.33092	0.384	0.193	4.78416e-120	Adipocyte
PCED1B	4.45866e-123	0.413431	0.26	0.108	1.01765e-118	Adipocyte
ABCA1	6.79418e-122	0.478028	0.27	0.117	1.5507e-117	Adipocyte
APBB2	9.1827e-122	0.393303	0.409	0.216	2.09586e-117	Adipocyte
SH3D19	3.951e-121	0.398861	0.426	0.23	9.01777e-117	Adipocyte
THRB	1.65119e-119	0.398584	0.313	0.147	3.76868e-115	Adipocyte
TMEM135	2.37575e-119	0.411122	0.293	0.133	5.4224e-115	Adipocyte
CSMD1	6.75647e-119	0.598068	0.272	0.123	1.5421e-114	Adipocyte
RP11-1000B6.3	1.02433e-117	0.398983	0.268	0.116	2.33792e-113	Adipocyte
TCF7L2	3.68469e-117	0.3973	0.36	0.182	8.40994e-113	Adipocyte
USP33	9.29595e-112	0.384848	0.272	0.121	2.12171e-107	Adipocyte
SEMA3A	8.50429e-109	0.333645	0.285	0.13	1.94102e-104	Adipocyte
GOLGA4	9.75788e-105	0.366521	0.313	0.154	2.22714e-100	Adipocyte
CPM	3.06004e-104	0.321261	0.34	0.174	6.98424e-100	Adipocyte
LENG8	7.17726e-103	0.467181	0.264	0.123	1.63814e-98	Adipocyte
2018-09-11	1.34687e-102	0.377903	0.268	0.125	3.07409e-98	Adipocyte
TNRC6A	2.49953e-102	0.341204	0.357	0.187	5.70493e-98	Adipocyte
UVRAG	1.77365e-99	0.36003	0.34	0.179	4.04817e-95	Adipocyte
INSR	3.9937e-98	0.397673	0.255	0.118	9.11523e-94	Adipocyte
PDE4DIP	7.01231e-93	0.311985	0.276	0.134	1.60049e-88	Adipocyte
ADK	9.29983e-93	0.328729	0.272	0.132	2.12259e-88	Adipocyte
UBR3	1.39591e-90	0.325002	0.268	0.13	3.18603e-86	Adipocyte
FNDC3B	2.90886e-89	0.269424	0.435	0.253	6.63917e-85	Adipocyte
FOXP2	7.72798e-89	0.302324	0.258	0.123	1.76384e-84	Adipocyte
SESTD1	7.15389e-81	0.350628	0.269	0.139	1.6328e-76	Adipocyte
BNC2	1.55389e-80	0.259599	0.272	0.138	3.5466e-76	Adipocyte
PARD3	6.81545e-80	0.265228	0.296	0.156	1.55556e-75	Adipocyte
ACYP2	4.9336e-74	0.2509	0.267	0.139	1.12604e-69	Adipocyte
COL4A1	8.53221e-74	0.308713	0.269	0.143	1.94739e-69	Adipocyte
ALCAM	0	2.26958	0.384	0.021	0	Dendritic Cells
CCDC88A	4.18111e-192	1.56636	0.393	0.063	9.54296e-188	Dendritic Cells
RBM47	2.1185e-187	1.42299	0.38	0.059	4.83526e-183	Dendritic Cells
CHST11	1.87522e-180	1.43511	0.303	0.038	4.27999e-176	Dendritic Cells
PTPRC	3.04249e-160	1.25106	0.328	0.049	6.94417e-156	Dendritic Cells
MYO1F	3.81596e-159	1.2911	0.301	0.042	8.70954e-155	Dendritic Cells
MSR1	6.72866e-148	1.35859	0.332	0.055	1.53575e-143	Dendritic Cells
MYO9B	9.82451e-128	1.29539	0.337	0.065	2.24235e-123	Dendritic Cells
SLC8A1	5.02754e-127	1.29662	0.379	0.082	1.14749e-122	Dendritic Cells
SAMHD1	1.14093e-120	1.25243	0.313	0.059	2.60407e-116	Dendritic Cells
GAS7	4.9096e-98	1.17895	0.342	0.082	1.12057e-93	Dendritic Cells
MITF	7.64348e-80	1.22695	0.38	0.119	1.74455e-75	Dendritic Cells
IQGAP2	1.72081e-79	0.87672	0.286	0.066	3.92757e-75	Dendritic Cells
ETV6	5.47391e-79	1.1379	0.293	0.073	1.24937e-74	Dendritic Cells
ATG7	1.39867e-74	1.04518	0.4	0.134	3.19233e-70	Dendritic Cells
HDAC9	2.26594e-67	1.08247	0.362	0.119	5.17179e-63	Dendritic Cells
FRMD4B	7.84886e-60	0.688343	0.31	0.091	1.79142e-55	Dendritic Cells
HLA-DRA	5.21156e-59	1.37588	0.297	0.094	1.18949e-54	Dendritic Cells
TPRG1	1.83452e-57	1.4991	0.33	0.12	4.18711e-53	Dendritic Cells
CTSB	1.13287e-55	1.12633	0.29	0.091	2.58567e-51	Dendritic Cells
ZEB21	1.41245e-55	0.925425	0.505	0.241	3.22378e-51	Dendritic Cells
ANKRD44	2.99797e-55	0.930838	0.268	0.079	6.84256e-51	Dendritic Cells
CD74	1.1206e-45	1.07526	0.368	0.151	2.55766e-41	Dendritic Cells
DPYD1	2.52833e-43	0.749995	0.464	0.224	5.77067e-39	Dendritic Cells
RNF130	1.21987e-37	0.839074	0.313	0.13	2.78423e-33	Dendritic Cells
ARL15	4.3945e-37	0.664222	0.31	0.123	1.003e-32	Dendritic Cells
FTL1	7.58721e-36	1.08334	0.75	0.577	1.7317e-31	Dendritic Cells
ASAP1	5.04096e-34	0.814141	0.346	0.16	1.15055e-29	Dendritic Cells
FAM49B	9.66634e-34	0.813854	0.324	0.145	2.20625e-29	Dendritic Cells
FTLP3	1.59513e-31	1.11338	0.288	0.125	3.64072e-27	Dendritic Cells
DENND4C	4.76076e-31	0.835881	0.306	0.14	1.08659e-26	Dendritic Cells
ELMO1	3.90685e-30	0.632388	0.255	0.101	8.91699e-26	Dendritic Cells
DOCK8	2.27077e-27	0.761422	0.272	0.121	5.1828e-23	Dendritic Cells
DLEU2	1.02262e-25	0.557322	0.272	0.12	2.33403e-21	Dendritic Cells
RASAL2	1.45561e-25	0.660847	0.29	0.136	3.32228e-21	Dendritic Cells
SRGAP2B	3.85725e-25	0.529062	0.259	0.112	8.80378e-21	Dendritic Cells
NUMB	4.61511e-25	0.814551	0.303	0.151	1.05335e-20	Dendritic Cells
ARHGAP26	1.3234e-24	0.673313	0.284	0.135	3.02052e-20	Dendritic Cells
PABPC1	2.80269e-24	0.668089	0.321	0.163	6.39687e-20	Dendritic Cells
SAT1	1.37212e-23	0.661292	0.337	0.177	3.13173e-19	Dendritic Cells
TAOK3	4.25367e-23	0.675104	0.268	0.128	9.70857e-19	Dendritic Cells
PSAP1	1.18666e-21	0.645195	0.395	0.228	2.70843e-17	Dendritic Cells
FTH11	2.84651e-21	0.759723	0.611	0.44	6.49686e-17	Dendritic Cells
PLXDC21	2.22989e-20	0.472384	0.366	0.203	5.08951e-16	Dendritic Cells
ZSWIM6	6.25733e-20	0.512111	0.254	0.122	1.42817e-15	Dendritic Cells
SPIDR	4.15432e-19	0.589776	0.295	0.158	9.48183e-15	Dendritic Cells
TMSB4X1	2.86183e-17	0.432854	0.707	0.55	6.53185e-13	Dendritic Cells
ACTB1	8.80723e-17	0.587878	0.467	0.31	2.01016e-12	Dendritic Cells
C10orf11	3.21327e-14	0.43192	0.426	0.285	7.33396e-10	Dendritic Cells
TRPS1	4.35079e-14	0.484295	0.304	0.181	9.93023e-10	Dendritic Cells
GNAQ	9.90508e-14	0.45793	0.266	0.151	2.26074e-09	Dendritic Cells
SNX29P21	7.12796e-11	0.304529	0.611	0.484	1.62689e-06	Dendritic Cells
CELF1	2.77661e-10	0.41672	0.281	0.178	6.33733e-06	Dendritic Cells
TMSB4XP81	7.01915e-10	0.365119	0.317	0.207	1.60205e-05	Dendritic Cells
TMSB101	7.80964e-10	0.287807	0.533	0.397	1.78247e-05	Dendritic Cells
AKAP13	1.2742e-09	0.390401	0.266	0.168	2.90823e-05	Dendritic Cells
CST31	2.88119e-09	0.527134	0.366	0.258	6.57602e-05	Dendritic Cells
ARHGAP10	9.84244e-09	0.434079	0.252	0.163	0.000224644	Dendritic Cells
ADRBK21	3.11085e-08	0.419665	0.272	0.185	0.00071002	Dendritic Cells
RPS9	3.91836e-08	0.289296	0.301	0.202	0.000894327	Dendritic Cells
EPB41L2	4.84019e-08	0.504208	0.29	0.208	0.00110473	Dendritic Cells
APOE	1.03151e-07	0.427989	0.277	0.187	0.00235432	Dendritic Cells
PAN3	1.72005e-06	0.323918	0.255	0.179	0.0392585	Dendritic Cells
ZFAND3	1.07716e-05	0.319001	0.299	0.228	0.245851	Dendritic Cells
RPS191	1.40605e-05	0.26295	0.284	0.207	0.320917	Dendritic Cells
MEF2A	5.00712e-05	0.253459	0.259	0.192	1	Dendritic Cells
UBE2E21	6.18994e-05	0.273657	0.362	0.288	1	Dendritic Cells
PICALM	0.000227374	0.276822	0.272	0.211	1	Dendritic Cells
SSH2	0.000267885	0.257597	0.27	0.21	1	Dendritic Cells
KIAA1217	0	2.19556	0.611	0.101	0	Endothelial
BTNL9	0	2.10461	0.512	0.041	0	Endothelial
CLDN5	0	2.05944	0.455	0.046	0	Endothelial
ST6GALNAC3	0	2.04389	0.387	0.02	0	Endothelial
CADM2	0	2.02047	0.427	0.059	0	Endothelial
MECOM	0	1.98835	0.365	0.022	0	Endothelial
LDB2	0	1.79506	0.557	0.095	0	Endothelial
ABLIM3	0	1.78843	0.364	0.034	0	Endothelial
VWF	0	1.76695	0.463	0.064	0	Endothelial
RBP7	0	1.7267	0.34	0.047	0	Endothelial
CDH13	0	1.66961	0.337	0.041	0	Endothelial
IFI27	0	1.63942	0.327	0.049	0	Endothelial
EGFL7	0	1.63685	0.339	0.028	0	Endothelial
SPARCL1	0	1.63505	0.488	0.076	0	Endothelial
ELTD1	0	1.6283	0.309	0.02	0	Endothelial
PTPRB	0	1.61743	0.252	0.011	0	Endothelial
GPR116	0	1.53978	0.294	0.023	0	Endothelial
A2M	0	1.53589	0.449	0.069	0	Endothelial
KALRN	0	1.50653	0.366	0.073	0	Endothelial
ID1	0	1.43841	0.257	0.027	0	Endothelial
EMCN	0	1.412	0.26	0.024	0	Endothelial
BST2	0	1.36245	0.295	0.044	0	Endothelial
HLA-C	0	1.35659	0.364	0.074	0	Endothelial
HLA-E	0	1.32119	0.351	0.07	0	Endothelial
HLA-B	4.82198e-297	1.29767	0.428	0.11	1.10057e-292	Endothelial
GNG11	1.62206e-286	1.36969	0.36	0.081	3.70218e-282	Endothelial
FABP41	8.13915e-276	1.2408	0.888	0.733	1.85768e-271	Endothelial
EPAS1	4.17365e-272	1.22202	0.323	0.067	9.52595e-268	Endothelial
HLA-A	1.04833e-262	1.23949	0.41	0.112	2.3927e-258	Endothelial
CD36	1.85309e-244	0.835887	0.861	0.626	4.2295e-240	Endothelial
CCSER1	4.51749e-237	1.13672	0.252	0.045	1.03107e-232	Endothelial
B2M1	6.80669e-237	1.2431	0.71	0.397	1.55356e-232	Endothelial
IGFBP7	2.74692e-220	1.13809	0.382	0.111	6.26957e-216	Endothelial
ENG	3.12541e-219	1.09542	0.257	0.051	7.13343e-215	Endothelial
CD59	9.50524e-217	1.15001	0.264	0.055	2.16948e-212	Endothelial
MEF2C	4.17996e-212	0.975028	0.403	0.124	9.54034e-208	Endothelial
ABLIM1	1.20351e-202	1.16516	0.361	0.109	2.7469e-198	Endothelial
H19	8.02798e-201	1.07684	0.257	0.055	1.83231e-196	Endothelial
TCF41	1.96413e-195	0.938947	0.475	0.178	4.48293e-191	Endothelial
IFITM3	2.10531e-192	1.13882	0.327	0.093	4.80515e-188	Endothelial
CD741	2.90487e-189	0.980812	0.391	0.127	6.63008e-185	Endothelial
TMTC1	5.3441e-179	1.24078	0.312	0.093	1.21974e-174	Endothelial
TMSB4X2	8.23296e-171	0.849203	0.769	0.527	1.87909e-166	Endothelial
FABP5	5.72422e-167	1.03034	0.296	0.085	1.3065e-162	Endothelial
TMSB102	4.63727e-157	0.843104	0.645	0.369	1.05841e-152	Endothelial
MAGI12	7.6365e-157	1.04071	0.498	0.24	1.74296e-152	Endothelial
RALGAPA2	9.45396e-155	1.14379	0.306	0.099	2.15777e-150	Endothelial
DOCK4	9.53817e-142	0.934468	0.286	0.089	2.17699e-137	Endothelial
PTMA	1.85316e-132	0.856328	0.351	0.132	4.22966e-128	Endothelial
TMSB4XP82	2.33696e-132	0.86765	0.424	0.183	5.33388e-128	Endothelial
SYNE2	1.57082e-131	0.906358	0.292	0.098	3.58524e-127	Endothelial
TXNIP1	2.02845e-127	0.815933	0.532	0.281	4.62973e-123	Endothelial
PITPNC1	7.32144e-124	0.883608	0.256	0.08	1.67105e-119	Endothelial
PTRF	4.58873e-122	0.771052	0.337	0.129	1.04733e-117	Endothelial
CALM1	1.27398e-120	0.841288	0.259	0.083	2.90772e-116	Endothelial
MGLL	9.25381e-119	0.874077	0.326	0.128	2.11209e-114	Endothelial
HSPB1	2.82001e-115	0.887414	0.266	0.091	6.43639e-111	Endothelial
TACC1	1.10905e-112	0.862278	0.4	0.186	2.53129e-108	Endothelial
RPL3P41	7.10723e-112	0.717558	0.406	0.181	1.62215e-107	Endothelial
ARHGAP29	4.16698e-110	0.937932	0.292	0.113	9.51072e-106	Endothelial
RASAL21	1.6643e-97	0.86384	0.296	0.121	3.79861e-93	Endothelial
SASH1	2.71648e-97	0.721297	0.302	0.121	6.2001e-93	Endothelial
AC016739.21	3.35084e-93	0.564811	0.468	0.239	7.64797e-89	Endothelial
TIMP31	7.78688e-92	0.61139	0.537	0.32	1.77728e-87	Endothelial
RPLP11	2.46436e-88	0.537992	0.508	0.28	5.62466e-84	Endothelial
RP11-742N3.11	2.19536e-87	0.606912	0.457	0.243	5.01068e-83	Endothelial
MYL61	2.84014e-87	0.61774	0.541	0.329	6.48232e-83	Endothelial
RPS7	2.6138e-85	0.719651	0.256	0.099	5.96574e-81	Endothelial
CTD-2192J16.151	1.9586e-84	0.611897	0.381	0.184	4.47032e-80	Endothelial
H3F3B	2.15587e-84	0.666853	0.312	0.137	4.92055e-80	Endothelial
PLCB1	3.55621e-84	0.834346	0.264	0.108	8.11668e-80	Endothelial
RPL111	3.29727e-83	0.568372	0.408	0.205	7.5257e-79	Endothelial
RPL8	8.23697e-81	0.584864	0.355	0.168	1.88001e-76	Endothelial
RP11-234A1.11	3.90667e-80	0.55302	0.467	0.257	8.91658e-76	Endothelial
ZFP36L1	1.2854e-79	0.62901	0.277	0.116	2.9338e-75	Endothelial
RP13-258O15.1	1.38969e-78	0.580307	0.261	0.104	3.17183e-74	Endothelial
PTPRM1	2.02938e-78	0.756544	0.465	0.284	4.63186e-74	Endothelial
RPL34P181	5.70553e-78	0.581788	0.408	0.211	1.30223e-73	Endothelial
FAU	6.24001e-78	0.589805	0.282	0.119	1.42422e-73	Endothelial
AC022431.1	3.07647e-75	0.561639	0.278	0.118	7.02175e-71	Endothelial
RPS181	3.54981e-74	0.550644	0.382	0.195	8.10208e-70	Endothelial
AKT3	2.59689e-72	0.654262	0.289	0.129	5.92714e-68	Endothelial
RPL15	3.76971e-70	0.601004	0.299	0.138	8.60399e-66	Endothelial
RPL321	1.48343e-69	0.522711	0.436	0.244	3.38577e-65	Endothelial
RP11-122C9.1	5.10136e-69	0.542181	0.325	0.156	1.16433e-64	Endothelial
RPL341	5.52778e-69	0.527812	0.483	0.286	1.26166e-64	Endothelial
RPL10	2.23019e-68	0.56804	0.349	0.176	5.09018e-64	Endothelial
AC004453.81	3.00457e-67	0.526104	0.401	0.217	6.85764e-63	Endothelial
RP11-367G18.2	5.46441e-67	0.548365	0.267	0.117	1.2472e-62	Endothelial
RPS21	9.68421e-67	0.515893	0.357	0.181	2.21032e-62	Endothelial
NRP1	1.41115e-65	0.603621	0.355	0.188	3.2208e-61	Endothelial
RPL13AP51	6.32046e-65	0.472444	0.359	0.182	1.44258e-60	Endothelial
RPL31	1.49484e-64	0.520187	0.325	0.16	3.41183e-60	Endothelial
RPL131	7.44424e-64	0.491894	0.455	0.268	1.69907e-59	Endothelial
RPL35P5	1.58133e-63	0.497048	0.328	0.163	3.60924e-59	Endothelial
AC007969.51	3.04371e-63	0.485075	0.355	0.183	6.94697e-59	Endothelial
RPL13P121	1.65597e-62	0.474328	0.369	0.195	3.77958e-58	Endothelial
RPL27A	7.79029e-62	0.502305	0.337	0.172	1.77806e-57	Endothelial
RPS25	3.72712e-61	0.522465	0.293	0.14	8.50678e-57	Endothelial
RPS61	1.48596e-60	0.535657	0.357	0.191	3.39155e-56	Endothelial
UBC	5.75458e-60	0.579187	0.311	0.157	1.31343e-55	Endothelial
PALMD1	2.32063e-59	0.697464	0.339	0.189	5.2966e-55	Endothelial
PDE4D	1.42201e-58	0.268028	0.255	0.113	3.24559e-54	Endothelial
RPS8	1.57299e-58	0.538155	0.299	0.149	3.59018e-54	Endothelial
ACTB2	2.1216e-58	0.482925	0.476	0.294	4.84235e-54	Endothelial
RPS151	7.18801e-58	0.463351	0.368	0.201	1.64059e-53	Endothelial
RPS27A1	4.71862e-57	0.504038	0.372	0.206	1.07698e-52	Endothelial
PLEKHA7	5.21267e-57	0.531664	0.266	0.127	1.18974e-52	Endothelial
RP11-889L3.1	1.71503e-56	0.517672	0.265	0.126	3.91439e-52	Endothelial
RPL351	1.80546e-56	0.451854	0.383	0.212	4.12077e-52	Endothelial
RPL38	1.18158e-55	0.486389	0.263	0.124	2.69683e-51	Endothelial
RPL36	6.31886e-55	0.464403	0.338	0.179	1.44222e-50	Endothelial
RPL19	1.33681e-54	0.482165	0.327	0.172	3.05114e-50	Endothelial
TPT1	2.10017e-54	0.458193	0.323	0.169	4.79344e-50	Endothelial
SYNE1	2.23849e-53	0.622585	0.272	0.138	5.10912e-49	Endothelial
RPS192	5.18614e-53	0.472753	0.349	0.191	1.18368e-48	Endothelial
RPL23A	5.85462e-53	0.441537	0.262	0.126	1.33626e-48	Endothelial
RPS141	2.04022e-52	0.470572	0.42	0.252	4.6566e-48	Endothelial
RP11-51O6.1	2.23328e-52	0.502016	0.259	0.125	5.09723e-48	Endothelial
RPL411	2.34908e-51	0.466095	0.383	0.221	5.36153e-47	Endothelial
RPS3	5.96571e-51	0.471518	0.263	0.129	1.36161e-46	Endothelial
RPS23	8.27388e-51	0.449339	0.281	0.141	1.88843e-46	Endothelial
RPS23P8	1.03093e-50	0.448931	0.262	0.128	2.35299e-46	Endothelial
RPS4X	2.49232e-50	0.465356	0.313	0.167	5.68847e-46	Endothelial
RPL28	2.49363e-49	0.413776	0.285	0.145	5.69147e-45	Endothelial
VIM1	7.08803e-49	0.396563	0.496	0.327	1.61777e-44	Endothelial
LGALS11	1.1922e-48	0.472507	0.547	0.397	2.72107e-44	Endothelial
RPS24	3.78685e-48	0.427075	0.283	0.145	8.64311e-44	Endothelial
RPS13	1.99249e-47	0.410019	0.261	0.13	4.54767e-43	Endothelial
ADIRF1	2.06304e-47	0.411019	0.622	0.476	4.70868e-43	Endothelial
RPS16	3.11567e-47	0.419094	0.283	0.147	7.11121e-43	Endothelial
RPL35A	3.4739e-47	0.434353	0.301	0.16	7.92883e-43	Endothelial
OOEP1	4.60854e-47	0.38931	0.345	0.191	1.05185e-42	Endothelial
CAV11	3.28368e-46	0.483188	0.386	0.239	7.49467e-42	Endothelial
EIF1	4.05112e-46	0.480355	0.327	0.186	9.24627e-42	Endothelial
RPLP21	5.1136e-46	0.403067	0.525	0.368	1.16713e-41	Endothelial
RPL30	7.02727e-43	0.433498	0.259	0.135	1.6039e-38	Endothelial
RPS12	7.61918e-43	0.439445	0.28	0.15	1.739e-38	Endothelial
ACTG1	1.06599e-42	0.449826	0.251	0.129	2.43301e-38	Endothelial
MGST3	1.96792e-42	0.541278	0.254	0.136	4.49158e-38	Endothelial
FTH12	5.89396e-41	0.293088	0.583	0.428	1.34524e-36	Endothelial
RPL37A1	7.5646e-41	0.378114	0.342	0.2	1.72654e-36	Endothelial
RPL29	1.29352e-40	0.426476	0.269	0.145	2.95234e-36	Endothelial
UBA52	8.39818e-39	0.38861	0.259	0.138	1.9168e-34	Endothelial
GPX3	2.07976e-38	0.338751	0.325	0.189	4.74685e-34	Endothelial
RP11-543P15.1	1.55754e-37	0.361011	0.286	0.16	3.55494e-33	Endothelial
RPS91	1.84906e-37	0.378905	0.322	0.19	4.22029e-33	Endothelial
RP11-864N7.2	3.25061e-37	0.436859	0.256	0.139	7.41918e-33	Endothelial
RPS201	4.69428e-37	0.376864	0.358	0.222	1.07142e-32	Endothelial
ATP5E	3.54856e-36	0.359656	0.258	0.141	8.09924e-32	Endothelial
RPS29	8.0451e-36	0.353822	0.326	0.194	1.83621e-31	Endothelial
IGFBP5	2.76175e-35	0.324128	0.258	0.142	6.30342e-31	Endothelial
HSPG2	2.78958e-33	0.412256	0.354	0.23	6.36694e-29	Endothelial
CD63	5.02946e-32	0.326832	0.309	0.188	1.14792e-27	Endothelial
S100A10	8.51355e-32	0.336764	0.253	0.144	1.94313e-27	Endothelial
SERF21	3.41834e-26	0.300836	0.325	0.211	7.80203e-22	Endothelial
PPARG2	9.91976e-25	0.413438	0.421	0.316	2.26408e-20	Endothelial
POLR2L	5.21826e-24	0.321162	0.268	0.169	1.19102e-19	Endothelial
ITM2B	6.29831e-24	0.319826	0.268	0.168	1.43753e-19	Endothelial
FBXL7	2.30157e-23	0.314437	0.307	0.207	5.25309e-19	Endothelial
LHFP	2.9707e-23	0.302335	0.264	0.166	6.78032e-19	Endothelial
SPARC1	2.66727e-22	0.300073	0.447	0.346	6.08777e-18	Endothelial
PLXDC22	1.26555e-21	0.336013	0.294	0.198	2.8885e-17	Endothelial
RP11-236F9.22	3.19562e-16	0.359413	0.413	0.321	7.29368e-12	Endothelial
HMGB1	3.97942e-12	0.272417	0.282	0.213	9.08262e-08	Endothelial
SNX29P22	1.49977e-11	0.324656	0.539	0.481	3.42307e-07	Endothelial
NEGR11	0	2.38021	0.561	0.065	0	Fibroblast
DCLK1	0	2.14085	0.466	0.056	0	Fibroblast
LAMA2	0	2.02148	0.481	0.092	0	Fibroblast
NOVA13	0	1.83921	0.588	0.183	0	Fibroblast
DCN3	0	1.77972	0.591	0.163	0	Fibroblast
TNXB	0	1.60338	0.348	0.064	0	Fibroblast
COL1A21	0	1.56308	0.453	0.111	0	Fibroblast
COL1A1	0	1.55913	0.261	0.043	0	Fibroblast
ABCA9	0	1.43359	0.347	0.088	0	Fibroblast
COL6A21	0	1.36292	0.452	0.155	0	Fibroblast
CFD3	0	1.35933	0.728	0.5	0	Fibroblast
ROBO2	2.62434e-304	1.47783	0.296	0.073	5.9898e-300	Fibroblast
RORA3	3.70372e-303	1.19517	0.526	0.263	8.45336e-299	Fibroblast
COL6A3	3.35426e-296	1.28509	0.267	0.058	7.65577e-292	Fibroblast
ABCA10	2.22123e-285	1.44873	0.328	0.101	5.06974e-281	Fibroblast
GSN2	5.34241e-285	1.04433	0.719	0.537	1.21935e-280	Fibroblast
TSHZ22	1.33538e-269	1.18968	0.444	0.195	3.04786e-265	Fibroblast
ABCA6	3.12394e-249	1.14028	0.366	0.135	7.13009e-245	Fibroblast
PRKG1	1.06538e-235	1.0515	0.296	0.09	2.43162e-231	Fibroblast
ABCA8	3.67966e-232	1.27572	0.255	0.069	8.39845e-228	Fibroblast
KAZN	2.91385e-228	1.27202	0.271	0.082	6.65057e-224	Fibroblast
APOD1	5.6888e-221	1.51612	0.391	0.173	1.29841e-216	Fibroblast
ANK2	1.76783e-202	1.21255	0.253	0.078	4.03491e-198	Fibroblast
CCDC80	1.22621e-193	1.12336	0.326	0.13	2.7987e-189	Fibroblast
COL6A1	4.1995e-177	1.03092	0.338	0.148	9.58493e-173	Fibroblast
MGP	1.49425e-169	1.24431	0.298	0.12	3.41048e-165	Fibroblast
FBXL71	9.58847e-165	1.10451	0.356	0.174	2.18847e-160	Fibroblast
SLIT3	8.56261e-162	1.04796	0.361	0.18	1.95433e-157	Fibroblast
DLC12	1.00433e-156	0.862603	0.484	0.304	2.29229e-152	Fibroblast
COL3A12	5.105e-146	1.01652	0.375	0.202	1.16516e-141	Fibroblast
PID1	8.84063e-130	0.86176	0.276	0.119	2.01779e-125	Fibroblast
RUNX1T1	1.88211e-115	0.987103	0.265	0.124	4.29573e-111	Fibroblast
IGFBP51	1.46907e-107	0.930361	0.261	0.121	3.353e-103	Fibroblast
LAMC1	9.858e-104	0.908159	0.28	0.143	2.24999e-99	Fibroblast
LINC004782	2.83645e-93	0.811685	0.379	0.248	6.47391e-89	Fibroblast
S100A41	1.17479e-85	0.772408	0.319	0.184	2.68133e-81	Fibroblast
ZEB1	2.17578e-83	0.852323	0.261	0.141	4.966e-79	Fibroblast
GPX31	1.38002e-78	0.737154	0.302	0.174	3.14976e-74	Fibroblast
S100A61	3.35261e-76	0.735167	0.41	0.288	7.652e-72	Fibroblast
LHFP1	1.59748e-75	0.732395	0.268	0.149	3.64609e-71	Fibroblast
TCF42	1.15796e-70	0.603363	0.308	0.182	2.64293e-66	Fibroblast
CALD1	1.7773e-65	0.717083	0.266	0.158	4.05651e-61	Fibroblast
AUTS23	9.97162e-60	0.586825	0.403	0.299	2.27592e-55	Fibroblast
PLXDC23	5.42648e-55	0.644081	0.288	0.184	1.23854e-50	Fibroblast
PTPRG2	4.29208e-53	0.60855	0.397	0.306	9.79623e-49	Fibroblast
CST32	2.21739e-46	0.521718	0.336	0.238	5.06097e-42	Fibroblast
SVEP1	1.36745e-44	0.691513	0.283	0.198	3.12106e-40	Fibroblast
REV3L	1.44857e-43	0.671839	0.296	0.212	3.30622e-39	Fibroblast
VIM2	3.28537e-37	0.487508	0.407	0.328	7.49854e-33	Fibroblast
RPL412	6.63917e-29	0.436124	0.297	0.221	1.51532e-24	Fibroblast
NFIB1	2.0262e-27	0.472175	0.332	0.269	4.62461e-23	Fibroblast
PARD3B2	1.63775e-23	0.494503	0.341	0.29	3.73799e-19	Fibroblast
RPL132	1.47924e-22	0.386379	0.338	0.275	3.37622e-18	Fibroblast
RPL342	8.2072e-21	0.352318	0.356	0.295	1.87321e-16	Fibroblast
RPLP12	8.86285e-21	0.338277	0.355	0.291	2.02286e-16	Fibroblast
NFIA1	1.11132e-20	0.412208	0.381	0.338	2.53647e-16	Fibroblast
RPL13P122	1.39071e-20	0.412333	0.261	0.201	3.17416e-16	Fibroblast
FTH13	9.65501e-18	0.310474	0.474	0.437	2.20366e-13	Fibroblast
ZBTB201	2.38224e-17	0.294412	0.525	0.516	5.43722e-13	Fibroblast
TIMP32	3.73326e-17	0.356553	0.38	0.335	8.5208e-13	Fibroblast
RPL34P182	1.2009e-16	0.357898	0.276	0.221	2.74094e-12	Fibroblast
RP11-234A1.12	2.64851e-15	0.336022	0.32	0.269	6.04496e-11	Fibroblast
RBMS31	5.91892e-15	0.288797	0.478	0.453	1.35093e-10	Fibroblast
RPS142	1.46627e-14	0.339409	0.308	0.261	3.34661e-10	Fibroblast
AC016739.22	1.61606e-14	0.314915	0.304	0.254	3.68849e-10	Fibroblast
AC004453.82	5.80896e-14	0.353919	0.274	0.228	1.32584e-09	Fibroblast
RPS152	1.07648e-13	0.317666	0.258	0.209	2.45697e-09	Fibroblast
RPS182	1.38809e-13	0.345703	0.253	0.205	3.16817e-09	Fibroblast
RPL112	1.38984e-13	0.330509	0.266	0.217	3.17218e-09	Fibroblast
RPS27A2	8.6034e-13	0.287084	0.263	0.214	1.96364e-08	Fibroblast
RPL322	2.39231e-12	0.335301	0.299	0.257	5.4602e-08	Fibroblast
CELF21	2.54604e-12	0.322701	0.39	0.366	5.81107e-08	Fibroblast
NAALADL22	3.08737e-11	0.422839	0.303	0.276	7.04661e-07	Fibroblast
ANXA2	1.28219e-10	0.37648	0.289	0.26	2.92646e-06	Fibroblast
RPS202	1.43458e-10	0.330833	0.267	0.228	3.27428e-06	Fibroblast
WSB1	3.62096e-10	0.373066	0.26	0.23	8.26448e-06	Fibroblast
LPP1	7.61497e-10	0.283732	0.406	0.392	1.73804e-05	Fibroblast
RPL352	1.4582e-08	0.274929	0.259	0.224	0.00033282	Fibroblast
RPLP22	1.54744e-08	0.255109	0.402	0.382	0.000353187	Fibroblast
HSPG21	1.09034e-07	0.317427	0.264	0.239	0.0024886	Fibroblast
CHD91	2.58941e-05	0.309027	0.277	0.264	0.591006	Fibroblast
F13A1	0	2.58803	0.469	0.022	0	Macrophage
FRMD4B1	0	2.41245	0.542	0.049	0	Macrophage
PDE4D1	0	2.31006	0.541	0.084	0	Macrophage
RBPJ	0	2.14627	0.523	0.143	0	Macrophage
LGMN	0	2.12099	0.45	0.052	0	Macrophage
MS4A6A	0	2.0674	0.36	0.021	0	Macrophage
MAMDC2	0	2.01615	0.387	0.048	0	Macrophage
SEPP11	0	1.97232	0.647	0.163	0	Macrophage
SCN9A	0	1.95727	0.268	0.012	0	Macrophage
SLC9A9	0	1.81096	0.421	0.082	0	Macrophage
IQGAP21	0	1.80518	0.368	0.041	0	Macrophage
COLEC12	0	1.80066	0.279	0.03	0	Macrophage
STAB1	0	1.71332	0.276	0.035	0	Macrophage
RBM471	3.92289e-276	1.60494	0.281	0.046	8.9536e-272	Macrophage
MYO5A	4.97638e-269	1.56903	0.343	0.075	1.13581e-264	Macrophage
NAV2	6.14675e-254	1.62162	0.353	0.084	1.40294e-249	Macrophage
RNASE1	1.85914e-249	1.87059	0.366	0.092	4.24331e-245	Macrophage
WWP1	2.32903e-236	1.58348	0.346	0.086	5.31578e-232	Macrophage
MEF2C1	2.42647e-209	1.33071	0.408	0.128	5.53817e-205	Macrophage
C20orf194	7.93286e-203	1.43986	0.353	0.102	1.81059e-198	Macrophage
SLC8A11	6.04505e-195	1.44308	0.29	0.07	1.37972e-190	Macrophage
MTSS1	4.1377e-190	1.51881	0.314	0.085	9.44389e-186	Macrophage
SRGAP2B1	3.58644e-171	1.33647	0.319	0.094	8.18569e-167	Macrophage
MAN1A1	2.46973e-167	1.38347	0.41	0.159	5.63691e-163	Macrophage
PDGFC	1.24162e-151	1.42901	0.293	0.091	2.83388e-147	Macrophage
HDAC91	1.04768e-141	1.27241	0.316	0.106	2.39122e-137	Macrophage
ATG71	7.26459e-136	1.25213	0.333	0.122	1.65807e-131	Macrophage
ME1	4.62135e-135	1.3962	0.284	0.093	1.05478e-130	Macrophage
ZEB23	4.30049e-130	1.1522	0.458	0.227	9.81544e-126	Macrophage
ELMO11	2.63579e-124	1.10519	0.275	0.088	6.01593e-120	Macrophage
PID11	3.15289e-100	1.07933	0.327	0.138	7.19617e-96	Macrophage
TRPS11	4.12916e-91	1.07516	0.348	0.167	9.42439e-87	Macrophage
CD742	2.43384e-88	1.03395	0.321	0.14	5.555e-84	Macrophage
ITPR2	5.68458e-79	1.10423	0.303	0.142	1.29745e-74	Macrophage
FOXO3	8.0992e-74	1.09664	0.274	0.124	1.84856e-69	Macrophage
FCHSD2	1.41974e-73	1.01572	0.258	0.11	3.2404e-69	Macrophage
LDLRAD4	5.17425e-73	1.0526	0.296	0.141	1.18097e-68	Macrophage
ZSWIM61	1.20451e-67	1.08698	0.251	0.112	2.74917e-63	Macrophage
C10orf112	2.01991e-64	0.857163	0.43	0.274	4.61024e-60	Macrophage
ABCA61	1.76759e-63	0.868518	0.332	0.175	4.03434e-59	Macrophage
ARHGAP242	1.08763e-60	0.888142	0.413	0.264	2.48241e-56	Macrophage
SAT11	3.47793e-59	0.901498	0.312	0.168	7.93804e-55	Macrophage
SNX29	6.08701e-59	0.898955	0.267	0.131	1.3893e-54	Macrophage
FOXP11	3.64051e-58	0.81289	0.381	0.232	8.3091e-54	Macrophage
PAPD4	6.63409e-56	0.925427	0.292	0.156	1.51417e-51	Macrophage
PEAK1	1.54834e-54	0.922235	0.305	0.169	3.53394e-50	Macrophage
ITSN14	2.9802e-53	0.810283	0.419	0.285	6.80201e-49	Macrophage
NRP11	1.12323e-51	0.875227	0.331	0.194	2.56366e-47	Macrophage
STARD13	2.90173e-49	0.940802	0.283	0.158	6.62291e-45	Macrophage
MEF2A1	9.21315e-49	0.8658	0.31	0.181	2.10281e-44	Macrophage
CPM3	1.79741e-44	0.848126	0.354	0.229	4.10241e-40	Macrophage
AKAP131	3.01269e-40	0.760417	0.276	0.159	6.87617e-36	Macrophage
GNAQ1	1.08566e-37	0.751557	0.253	0.144	2.47792e-33	Macrophage
FTL2	1.37885e-29	0.570013	0.636	0.578	3.14709e-25	Macrophage
TCF12	1.13592e-23	0.687308	0.291	0.206	2.59263e-19	Macrophage
CST33	1.51649e-20	0.596921	0.338	0.253	3.46124e-16	Macrophage
PSAP2	1.7919e-17	0.556336	0.3	0.226	4.08984e-13	Macrophage
AFF31	2.64162e-13	0.634036	0.259	0.202	6.02923e-09	Macrophage
QKI1	4.56819e-12	0.555226	0.302	0.254	1.04264e-07	Macrophage
DPYD2	3.56209e-11	0.439577	0.28	0.227	8.13013e-07	Macrophage
MED13L	1.16682e-09	0.45019	0.314	0.271	2.66315e-05	Macrophage
TXNIP2	1.30005e-09	0.288891	0.358	0.305	2.96723e-05	Macrophage
FHIT2	8.46772e-08	0.479747	0.257	0.22	0.00193267	Macrophage
MBNL11	7.14094e-06	0.313159	0.382	0.366	0.162985	Macrophage
AUTS24	0.00270163	0.322512	0.327	0.324	1	Macrophage
TPSB2	0	3.9638	0.838	0.013	0	Mast Cells
TPSAB1	0	3.74125	0.754	0.007	0	Mast Cells
AC004791.2	0	3.53803	0.681	0.002	0	Mast Cells
HPGD	0	2.3268	0.309	0.008	0	Mast Cells
HDC	0	2.24865	0.298	0.002	0	Mast Cells
KIT	0	2.15622	0.267	0.003	0	Mast Cells
RAB27B	0	2.0887	0.262	0.004	0	Mast Cells
VWA5A	5.38697e-239	2.02317	0.251	0.008	1.22952e-234	Mast Cells
HPGDS	1.76829e-188	1.84325	0.251	0.01	4.03595e-184	Mast Cells
SYTL3	4.63839e-60	1.77541	0.277	0.041	1.05867e-55	Mast Cells
SLC24A3	7.4899e-47	1.76174	0.298	0.059	1.70949e-42	Mast Cells
NTM5	8.49235e-37	1.60685	0.565	0.245	1.93829e-32	Mast Cells
SMYD3	1.42781e-32	1.66772	0.424	0.15	3.25883e-28	Mast Cells
ELMO12	9.58215e-20	1.20761	0.298	0.104	2.18703e-15	Mast Cells
AGAP1	8.38189e-13	1.08438	0.283	0.125	1.91308e-08	Mast Cells
FER	1.14067e-10	1.04291	0.298	0.154	2.60347e-06	Mast Cells
SNX29P23	5.74748e-07	0.538297	0.586	0.487	0.013118	Mast Cells
FOXP12	7.98077e-07	0.588122	0.377	0.246	0.0182153	Mast Cells
AKAP132	0.000259101	0.66724	0.257	0.17	1	Mast Cells
ANXA1	0.00065147	0.696136	0.283	0.206	1	Mast Cells
EXOC6B	0.00101412	0.60465	0.293	0.22	1	Mast Cells
PPP3CA	0.00693087	0.593169	0.267	0.207	1	Mast Cells
C10orf113	0.00835983	0.445714	0.351	0.289	1	Mast Cells
COL25A1	0	2.52444	0.601	0.031	0	Perivascular
KCNAB1	0	2.35714	0.555	0.033	0	Perivascular
RGS6	0	2.32452	0.634	0.048	0	Perivascular
PRKG11	0	2.08827	0.762	0.121	0	Perivascular
POSTN	0	2.07292	0.456	0.027	0	Perivascular
MYO1B	0	1.93162	0.467	0.028	0	Perivascular
STEAP4	5.53025e-291	1.56867	0.286	0.017	1.26222e-286	Perivascular
EBF2	1.34871e-282	1.83229	0.425	0.042	3.0783e-278	Perivascular
FRMD3	2.4995e-244	1.66009	0.381	0.039	5.70487e-240	Perivascular
THBS4	4.20483e-238	1.50025	0.271	0.019	9.5971e-234	Perivascular
NOTCH3	6.47586e-218	1.38635	0.28	0.023	1.47805e-213	Perivascular
GUCY1A2	2.57917e-215	1.50884	0.258	0.019	5.8867e-211	Perivascular
ABCC9	7.68005e-186	1.62199	0.399	0.058	1.7529e-181	Perivascular
NDUFA4L2	9.59019e-179	1.50603	0.253	0.023	2.18886e-174	Perivascular
PDGFRB	1.09227e-178	1.48796	0.396	0.057	2.49299e-174	Perivascular
ENOX1	2.82393e-171	1.45034	0.289	0.032	6.44534e-167	Perivascular
NR2F2-AS1	2.41088e-153	1.46271	0.355	0.054	5.50258e-149	Perivascular
COL18A1	3.23897e-152	1.33078	0.291	0.036	7.39264e-148	Perivascular
IGFBP71	1.00422e-148	1.49779	0.551	0.131	2.29204e-144	Perivascular
RGS5	1.36599e-132	1.30139	0.319	0.049	3.11773e-128	Perivascular
MIR4435-1HG	2.14805e-125	1.39494	0.37	0.07	4.90272e-121	Perivascular
DLC14	4.08979e-114	1.2598	0.767	0.335	9.33453e-110	Perivascular
TINAGL1	6.34053e-114	1.17799	0.253	0.036	1.44716e-109	Perivascular
COL5A3	3.1814e-110	1.3856	0.421	0.101	7.26123e-106	Perivascular
GRK5	4.99803e-100	1.19019	0.328	0.066	1.14075e-95	Perivascular
BTNL91	5.18135e-84	0.924852	0.368	0.089	1.18259e-79	Perivascular
TPM1	4.29899e-70	0.986837	0.286	0.067	9.81201e-66	Perivascular
SLCO3A1	1.01595e-64	0.98869	0.267	0.061	2.3188e-60	Perivascular
SH3RF1	2.57822e-63	1.06215	0.284	0.072	5.88453e-59	Perivascular
IGFBP52	1.63352e-62	0.880707	0.438	0.147	3.72835e-58	Perivascular
MT2A	7.58034e-62	1.13737	0.328	0.094	1.73014e-57	Perivascular
SPARCL11	2.74143e-57	0.762246	0.377	0.118	6.25704e-53	Perivascular
PLCL1	6.9687e-57	1.16142	0.282	0.077	1.59054e-52	Perivascular
THSD7B	3.81668e-54	1.25091	0.253	0.068	8.7112e-50	Perivascular
KALRN1	1.36257e-51	0.901829	0.324	0.102	3.10994e-47	Perivascular
CD364	4.69397e-50	0.583565	0.868	0.647	1.07135e-45	Perivascular
LHFP2	2.09024e-47	0.841819	0.432	0.17	4.77076e-43	Perivascular
ASAP11	6.81081e-47	0.906415	0.407	0.159	1.5545e-42	Perivascular
TSHZ25	1.46973e-43	0.691892	0.533	0.247	3.35452e-39	Perivascular
DPYSL2	6.95154e-43	0.760575	0.262	0.079	1.58662e-38	Perivascular
EPS8	7.83445e-39	0.865349	0.416	0.186	1.78813e-34	Perivascular
MEF2C2	1.11915e-38	0.606551	0.385	0.15	2.55436e-34	Perivascular
2018-09-07	1.12037e-35	0.775212	0.264	0.09	2.55713e-31	Perivascular
CALD11	2.60146e-32	0.783258	0.392	0.178	5.93757e-28	Perivascular
RASAL22	1.97824e-31	0.762308	0.326	0.136	4.51514e-27	Perivascular
APBB24	3.06548e-31	0.687825	0.52	0.288	6.99665e-27	Perivascular
TCF7L1	6.08954e-31	0.733613	0.256	0.093	1.38988e-26	Perivascular
COL6A22	7.11609e-31	0.474283	0.467	0.22	1.62418e-26	Perivascular
RAPGEF2	9.73101e-27	0.685324	0.258	0.102	2.221e-22	Perivascular
PPARG6	1.24092e-26	0.648322	0.54	0.322	2.83227e-22	Perivascular
RBPMS5	4.72424e-26	0.619389	0.518	0.299	1.07826e-21	Perivascular
A2M1	8.46763e-26	0.429714	0.278	0.109	1.93265e-21	Perivascular
PDZD24	1.76533e-25	0.67776	0.463	0.258	4.02918e-21	Perivascular
RP11-1101K5.1	2.13711e-25	0.779217	0.295	0.132	4.87773e-21	Perivascular
TIMP35	4.15515e-25	0.509026	0.568	0.339	9.48372e-21	Perivascular
AC016739.23	1.07907e-24	0.462962	0.487	0.26	2.46288e-20	Perivascular
ADAMTS121	7.71188e-24	0.774121	0.33	0.16	1.76016e-19	Perivascular
PTK2	8.74807e-24	0.720989	0.302	0.138	1.99666e-19	Perivascular
PTEN	6.92028e-23	0.622256	0.324	0.154	1.57948e-18	Perivascular
RPLP13	6.55982e-22	0.434968	0.52	0.3	1.49721e-17	Perivascular
AGAP11	6.97296e-22	0.67767	0.273	0.123	1.59151e-17	Perivascular
FYN	1.17519e-21	0.572574	0.289	0.131	2.68224e-17	Perivascular
MAML21	4.70787e-21	0.546097	0.537	0.344	1.07452e-16	Perivascular
CDC42BPA	1.34949e-20	0.676225	0.308	0.154	3.08007e-16	Perivascular
FABP44	9.77597e-20	0.553068	0.85	0.749	2.23127e-15	Perivascular
LPP3	1.85727e-19	0.480283	0.579	0.39	4.23904e-15	Perivascular
NBEAL11	3.84236e-18	0.480084	0.419	0.243	8.76981e-14	Perivascular
SASH11	6.79612e-18	0.499337	0.284	0.138	1.55115e-13	Perivascular
IFITM31	1.24018e-17	0.49004	0.253	0.117	2.83058e-13	Perivascular
PTPRG5	2.76015e-17	0.521607	0.502	0.323	6.29977e-13	Perivascular
SYNE21	3.13891e-17	0.430167	0.251	0.117	7.16424e-13	Perivascular
MKL2	3.29258e-17	0.623773	0.251	0.122	7.51499e-13	Perivascular
DLEU21	1.11008e-16	0.594555	0.251	0.121	2.53366e-12	Perivascular
ZEB24	7.00051e-15	0.379892	0.405	0.246	1.5978e-10	Perivascular
MYL9	8.86653e-15	0.63404	0.267	0.141	2.0237e-10	Perivascular
COL4A24	4.79532e-14	0.400487	0.445	0.282	1.09448e-09	Perivascular
RPL3P42	1.50708e-13	0.419506	0.35	0.204	3.43976e-09	Perivascular
CTD-2192J16.152	4.63875e-13	0.393944	0.35	0.203	1.05875e-08	Perivascular
MAPK101	5.52265e-13	0.556994	0.289	0.166	1.26049e-08	Perivascular
UTRN1	8.29657e-13	0.453407	0.449	0.301	1.89361e-08	Perivascular
ACTG11	2.48804e-12	0.269144	0.267	0.14	5.6787e-08	Perivascular
TCF43	4.99111e-12	0.272991	0.357	0.209	1.13917e-07	Perivascular
GPX32	1.17979e-11	0.263118	0.341	0.201	2.69276e-07	Perivascular
MGST31	2.71077e-11	0.357427	0.262	0.146	6.18707e-07	Perivascular
PTMA1	2.77199e-11	0.262205	0.278	0.154	6.3268e-07	Perivascular
PABPC11	4.26563e-11	0.28745	0.289	0.165	9.73587e-07	Perivascular
RPL101	6.98279e-11	0.384206	0.322	0.193	1.59375e-06	Perivascular
COL5A2	1.37618e-10	0.472941	0.302	0.183	3.14098e-06	Perivascular
RPS11	1.73312e-10	0.305407	0.251	0.139	3.95567e-06	Perivascular
PTRF1	2.02368e-10	0.2629	0.267	0.15	4.61886e-06	Perivascular
MKLN1	2.25757e-10	0.445809	0.337	0.215	5.15269e-06	Perivascular
CHD92	4.75798e-10	0.425294	0.385	0.264	1.08596e-05	Perivascular
RBMS34	5.69131e-10	0.308656	0.586	0.455	1.29899e-05	Perivascular
LDB21	5.73712e-10	0.256794	0.26	0.146	1.30944e-05	Perivascular
SPARC3	6.51186e-10	0.385477	0.485	0.354	1.48627e-05	Perivascular
ANGPTL4	8.2301e-10	0.523814	0.256	0.154	1.87844e-05	Perivascular
COL6A11	1.8345e-09	0.327012	0.308	0.191	4.18706e-05	Perivascular
NAV1	2.333e-09	0.322373	0.275	0.166	5.32484e-05	Perivascular
COL4A11	2.86884e-09	0.364915	0.302	0.191	6.54784e-05	Perivascular
COL3A14	3.79822e-09	0.26623	0.368	0.24	8.66905e-05	Perivascular
PDE8A	4.85695e-09	0.424946	0.26	0.159	0.000110855	Perivascular
HSPG23	7.45541e-09	0.275353	0.363	0.241	0.000170162	Perivascular
TACC11	1.29558e-08	0.279815	0.324	0.208	0.000295703	Perivascular
RBMS1	1.86507e-08	0.286088	0.328	0.215	0.000425684	Perivascular
ACTB3	2.68957e-08	0.293793	0.441	0.312	0.000613867	Perivascular
HIP1	3.29086e-08	0.407456	0.256	0.16	0.000751105	Perivascular
RPS81	7.58614e-08	0.362066	0.26	0.164	0.00173146	Perivascular
ADIRF2	7.79178e-08	0.267202	0.61	0.49	0.00177839	Perivascular
CD631	1.04869e-07	0.261108	0.308	0.199	0.00239354	Perivascular
PARD31	1.51084e-07	0.353662	0.308	0.21	0.00344833	Perivascular
ZEB11	9.08619e-07	0.260189	0.258	0.168	0.0207383	Perivascular
LRP4	3.75132e-06	0.309535	0.392	0.295	0.0856201	Perivascular
UVRAG2	0.000266257	0.272035	0.317	0.242	1	Perivascular
DIAPH21	0.000559781	0.258209	0.33	0.263	1	Perivascular
SKAP1	0	2.27287	0.338	0.013	0	T Cells
FAM65B	0	2.02914	0.293	0.019	0	T Cells
ARHGAP15	0	1.95274	0.394	0.053	0	T Cells
PTPRC1	8.89553e-304	1.82093	0.358	0.043	2.03032e-299	T Cells
MYO1F1	2.68303e-164	1.55802	0.257	0.041	6.12375e-160	T Cells
CCND3	9.40804e-110	1.43855	0.26	0.06	2.14729e-105	T Cells
PRKCH	5.41826e-81	1.32625	0.293	0.095	1.23666e-76	T Cells
B2M2	1.09818e-49	0.764625	0.619	0.424	2.50647e-45	T Cells
HLA-B1	1.82252e-45	0.887142	0.312	0.139	4.15973e-41	T Cells
RABGAP1L	1.95405e-38	1.07145	0.29	0.141	4.45991e-34	T Cells
HLA-A1	9.63106e-27	0.759407	0.268	0.141	2.19819e-22	T Cells
MBNL13	2.2285e-24	0.647678	0.473	0.362	5.08633e-20	T Cells
SNX29P24	4.63484e-16	0.487872	0.55	0.485	1.05785e-11	T Cells
TMSB4X3	5.68143e-15	0.330055	0.628	0.552	1.29673e-10	T Cells
RPS22	2.65568e-09	0.551989	0.269	0.199	6.06133e-05	T Cells
RPS193	2.34031e-06	0.488725	0.26	0.207	0.0534153	T Cells
RPL3P43	3.33246e-05	0.394878	0.255	0.206	0.7606	T Cells
RPL343	0.000107206	0.278308	0.351	0.307	1	T Cells
RPS27A3	0.000132024	0.314559	0.267	0.224	1	T Cells
S100A42	0.000137144	0.301641	0.262	0.215	1	T Cells
ACTB4	0.000763594	0.303738	0.343	0.315	1	T Cells
RP11-742N3.12	0.00100472	0.299962	0.301	0.267	1	T Cells
FOXP13	0.00346125	0.390951	0.271	0.246	1	T Cells
avg_logFC indicates average log fold change; p_val_adj indicates adjusted p-value
pct.1 indicates the percentage of cells where the gene is detected in the first group
pct.2 indicates the percentage of cells where the gene is detected in the second group
