# Supplementary material for: The causal effect of obesity on prediabetes and insulin resistance reveals the important role of adipose tissue in insulin resistance
Source: PLoS Genet. 2020 Sep 14;16(9):e1009018. doi: 10.1371/journal.pgen.1009018 (PMC7515203; doi:10.1371/journal.pgen.1009018)
Supplement: S11 Table — (XLSX) [file pgen.1009018.s018.xlsx]

## Sheet: S11 Table
S11 table: Technical factors observed in the METSIM adipose RNA-seq data.
	Mean	SD	Min	Max
PCT_CODING_BASES	0.439317	0.0294432	0.318974	0.5027
PCT_UTR_BASES	0.457451	0.040134	0.343581	0.563843
PCT_INTRONIC_BASES	0.0669033	0.0220884	0.026156	0.159197
PCT_INTERGENIC_BASES	0.0363286	0.0234384	0.020791	0.246213
PCT_MRNA_BASES	0.896768	0.0316188	0.720337	0.952447
MEDIAN_3PRIME_BIAS	0.807126	0.197764	0.581404	1.87832
MEDIAN_5PRIME_TO_3PRIME_BIAS	0.472459	0.193759	0.020075	0.887073
MEDIAN_CV_COVERAGE	0.560819	0.123383	0.37548	1.11348
RIN	7.74119	0.644673	6	8.9
TOTAL_MPREADS	3.62921e+07	7.87822e+06	15546845	60273463
Batch	*	*	*	*
MT read percent **	0.105185	0.0359788	0.036452	0.208736
*: We adjusted for the batches and thus, the summary statistics, such as mean and SD, are not applicable.
**: MT expression was adjusted for 11 technical factors, excluding the MT read percent.
